# Supplementary material for: First report of occult hepatitis B infection among ART naïve HIV seropositive individuals in Maputo, Mozambique
Source: PLoS One. 2018 Jan 10;13(1):e0190775. doi: 10.1371/journal.pone.0190775 (PMC5761887; doi:10.1371/journal.pone.0190775)
Supplement: S2 File — (XLS) [file pone.0190775.s002.xls]

## Sheet: Sheet1
Autonum	Participantnum	Date	Health center	Clinicalprocnum	sex	age	jaundice	ascitis	hepatomegaly	splenomegaly	Stage	wbc	ly	lyper	plt	alt	ast	cd4	hbsag	antihbs	antihbc	hbvdna_1
536	HBOG-345	14-09-2012	CS Polana Canico	12/1768	M	25	Nao	Nao	Nao	Nao	1	4.5	2	35.6	238			231	Pos	Neg	Neg
307	HBOG-311	09-11-2012	CS Polana Canico	12/1606	F	22	Nao	Nao	Nao	Nao	3	6	2	27.6	215	17.5	30.7	39	Neg	Pos	Neg
285	HBOG-288	09-04-2012	CS Polana Canico	10/2199	F	36	Nao	Nao	Nao	Nao	1	3.1	2	47.4	164	16.7	21.6	446	Pos	Neg	Pos
531	HBOG-266	28-08-2012	CS Polana Canico	12/1629	M	22	99				3	4.7	1	28.2	178			125	Neg	Pos	Pos
53	HBOG-049	06-12-2012	CS Polana Canico	12/1083	M	56	Nao	Nao	Nao	Nao	3	4.9	2	51.6	356	9.9	22.1	696	Neg	Pos	Pos
274	HBOG-277	09-03-2012	CS Polana Canico	12/1689	M	28	Nao	Nao	Nao	Nao	1	6.8	3	48.5	170	31.4	47.9	204	Neg	Pos	Pos
113	HBOG-109	07-12-2012	CS Polana Canico	11/0994	F	22	Nao	Nao	Nao	Nao	3	8.1	3	39	504	25.5	28.7	491	Neg	Neg	Neg
348	HBOG-353	18-09-2012	CS Polana Canico	11/2215	F	38	Nao	Nao	Nao	Nao	1	3.8	2	49.3	229	26	32.3	767	Pos	Neg	Neg
196	HBOG-193	08-10-2012	CS Polana Canico	12/1653	M	33	Nao	Nao	Nao	Nao	3	4.1	0	10.8	219	19.4	45.2	20	Neg	Pos	Pos
377	HBOG-382	28-09-2012	CS Polana Canico	12/0362	F	55	Nao	Nao	Nao	Nao	1	4.7	3	57.9	360	21.4	27.2	755	Neg	Pos	Pos
168	HBOG-164	31-07-2012	CS Polana Canico	12/1533	F	33	Nao	Nao	Nao	Nao	1	6.1	3	50.4	263	14.5	22	122	Neg	Neg	Neg
129	HBOG-125	17-07-2012	CS Polana Canico	12/1423	M	26	Nao	Nao	Nao	Nao	3	6.6	2	26.8	400	16.9	23.2	477	Neg	Pos	Pos
172	HBOG-169	08-01-2012	CS Polana Canico	11/1309	F	46	Nao	Nao	Nao	Nao	1	6.2	2	30.5	282	17.2	26.7	562	Neg	Neg	Neg
110	HBOG-106	07-12-2012	CS Polana Canico	12/1369	F	56	Nao	Nao	Nao	Nao	2	4	1	35	213	27.7	29.2	319	Neg	Pos	Pos
133	HBOG-130	19-07-2012		12/1500	M	42	Nao	Nao	Nao	Nao	2	3.1	1	26.3	236	44.3	29.8	1	Neg	Neg	Neg
511	CSPC-100	27-05-2012	CS de Mavalane	12/1286	F	46	Nao	Nao	Nao	Nao	3	3.9	2	37.5	250	22	31	67	Neg	Pos	Pos
291	HBOG-295	09-05-2012	CS Polana Canico	12/1693	F	32	Nao	Nao	Nao	Nao	1	2.6	1	38.1	173	137.6	339.5	68	Neg	Pos	Pos
365	HBOG-370	27-09-2012	CS Polana Canico	12/1836	F	30	Nao	Nao	Nao	Nao	1	6.9	2	36.2	366	20.6	47.6	590	Neg	Neg	Neg
468	CSPC-057	09-03-2012	CS de Mavalane	12/1303	F	23	Nao	Nao	Nao	Nao	1	4.9	2	43.4	273	20.25	16.65	479	Neg	Neg	Neg
434	CSPC-022	24-08-2012	CS de Mavalane	12/1131	F	40	Nao	Nao	Nao	Nao	1	3.1	1	34.3	128	14.23	16.69	219	Neg	Pos	Pos
90	HBOG-086	07-06-2012	CS Polana Canico	12/1222	F	25	Nao	Nao	Nao	Nao	3	3.1	2	69	121	17.8	27.4	42	Neg	Neg	Neg
73	HBOG-069	19-06-2012	CS Polana Canico	12/1176	F	34	Nao	Nao	Nao	Nao	2	5.6	2	38.7	49	12.9	29.8	98	Neg	Neg	Neg
429	CSPC-017	22-08-2012	CS de Mavalane	12/1280	M	54	Nao	Nao	Nao	Nao	1	6.6	2	33.2	245	12.41	10.3	635	Neg	Neg	Neg
492	CSPC-081	09-10-2012	CS de Mavalane	11/0398	F	24	Nao	Nao	Nao	Nao	1	3.9	1	33.7	255	11	17	366	Neg	Neg	Neg
80	HBOG-076	21-06-2012	CS Polana Canico	12/1218	M	31	Nao	Nao	Nao	Nao	2	4.5	1	22.1	208	19.4	41	81	Pos	Neg	Neg
93	HBOG-089	07-06-2012	CS Polana Canico	12/1277	F	18	Nao	Nao	Nao	Nao	2	4.5	3	58.3	129	16.6	28.9	568	Pos	Neg	Pos
487	CSPC-076	07-06-2012	CS de Mavalane	12/1014	F	55	Nao	Nao	Nao	Nao	1	3.1	2	57.8	150	18	30	504	Neg	Neg	Neg
41	HBOG-037	06-08-2012	CS Polana Canico	11/2018	F	47	Nao	Nao	Nao	Nao	1	5.2	1.6	50.9	225	22.5	19.4	668	Neg	Pos	Pos
491	CSPC-080	09-10-2012	CS de Mavalane	12/0771	F	44	Nao	Nao	Nao	Nao	1	3.1	1	42	170	13.54	14.7	225	Neg	Neg	Neg
418	CSPC-006	17-08-2012	CS de Mavalane	12/0740	F	39	Nao	Nao	Nao	Nao	1	3.5	1	22.6	189	28.28	26	72	Pos	Neg	Pos
46	HBOG-042	06-11-2012	CS Polana Canico	12/1235	F	30	Nao	Nao	Nao	Nao	3	4.5	2	36.3	367	21.4	33.2	284	Neg	Pos	Pos
410	HBOG-417	30-12-2012	CS Polana Canico	12/2047	F	58	Nao	Nao	Nao	Nao	1	1.9	1	37.7	192	31.55	35.33	29	Neg	Neg	Neg
84	HBOG-080	26-06-2012	CS Polana Canico	12/1241	M	29	Nao	Nao	Nao	Nao	2	6.3	3	54.4	325	13.6	20.5	325	Neg	Pos	Pos
252	HBOG-253	25-10-2012	CS Polana Canico	12/2112	M	40	Nao	Nao	Nao	Nao	1	3.6	1	36.2	178	48.2	55.5	44	Neg	Pos	Pos
456	CSPC-044	30-08-2012	CS de Mavalane	12/1171	M	35	Nao	Nao	Nao	Nao	3	5.6	2	31.2	280	35.23	27.91	335	Pos	Neg	Pos
427	CSPC-015	22-08-2012	CS de Mavalane	12/0999	F	58	Nao	Nao	Nao	Nao	2	3.9	2	44.5	167	17.37	13.44	285	Neg	Pos	Pos
440	CSPC-028	27-08-2012	CS de Mavalane	10/1138	M	36	Nao	Nao	Nao	Nao	2	3.2	1	33.1	143	23.14	14.67	362	Neg	Neg	Neg
171	HBOG-167	08-01-2012	CS Polana Canico	12/1457	F	45	Nao	Nao	Nao	Nao	2	3.3	1	27.4	194	40.1	79.3	104	Pos	Neg	Pos
379	HBOG-384	27-09-2012	CS Polana Canico	12/1863	F	47	Nao	Nao	Nao	Nao	1	1.6	0.4	38.8	221	18	27	512	Pos	Neg	Pos
235	HBOG-234	22-08-2012	CS Polana Canico	12/1729	F	37	Nao	Nao	Nao	Nao	3	5.4	2	34.8	279	21.9	32.2	1140	Neg	Neg	Neg
50	HBOG-046	06-11-2012	CS Polana Canico	12/1060	F	41	Nao	Nao	Nao	Nao	3	5.3	3	54.7	358	12.9	16.3	760	Neg	Neg	Neg
313	HBOG-317	09-12-2012	CS Polana Canico	12/1772	F	27	Nao	Nao	Nao	Nao	3	5.2	2	37	84	11.1	19	494	Neg	Neg	Neg
204	HBOG-203	13-08-2012	CS Polana Canico	12/1568	F	28	Nao	Nao	Nao	Nao	3	3.9	1	29.2	218	20	28.8	103	Neg	Neg	Neg
447	CSPC-035	28-08-2012	CS de Mavalane	10/1319	F	28	Nao	Nao	Nao	Nao	1	4.6	2	45.5	190	27.87	23.82	476	Neg	Pos	Neg
521	CSPC-110	10-01-2012	CS de Mavalane	12/1465	M	37	Nao	Nao	Nao	Nao	3	4.2	1	34.4	204	25	54	96	Neg	Pos	Pos
20	HBOG-015	31-05-2012	CS Polana Canico	12/1158	M	29	Nao	Nao	Nao	Nao	1	3.1	1	37.8	207	14.3	16.8	476	Neg	Pos	Pos
213	HBOG-212	15-08-2012	CS Polana Canico	12/1592	M	31	Nao	Nao	Nao	Nao	2	5.3	1	21.5	257	12.5	24.8	322	Neg	Neg	Neg
72	HBOG-068	19-06-2012	CS Polana Canico	12/1183	M	48	Nao	Nao	Nao	Nao	2	4.1	2	46.5	245	23.1	32.4	204	Neg	Neg	Neg
244	HBOG-244	23-08-2012	CS Polana Canico	12/1662	F	44	Nao	Nao	Nao	Nao	3	5.3	2	30.5	664	10.4	31.1	169	Neg	Neg	Neg
183	HBOG-180	25-10-2012	CS Polana Canico	12/1980	F	31	Nao	Nao	Nao	Nao	1	4.8	3	56.7	381	17.8	22.1	505	Neg	Neg	Neg
469	CSPC-058	09-03-2012	CS de Mavalane	12/0968	M	25	Nao	Nao	Nao	Nao	1	5.7	2	25.5	215	20.92	13.64	263	Neg	Neg	Neg
210	HBOG-209	25-10-2012	CS Polana Canico	12/1957	F	34	Nao	Nao	Nao	Nao	1	2.2	0.5	24.1	181	22.4	42.7	5	Neg	Neg	Neg
197	HBOG-194	08-10-2012	CS Polana Canico	12/1565	F	55	Nao	Nao	Nao	Nao	2	10.2	7	64.9	32	42.8	82	431	Neg	Neg	Neg
270	HBOG-271	29-08-2012	CS Polana Canico	12/1664	M	35	Nao	Nao	Nao	Nao	3	5.2	2	43.2	195	24.2	34.8	230	Neg	Pos	Pos
229	HBOG-228	22-08-2012	CS Polana Canico	12/1669	F	30	Nao	Nao	Nao	Nao	3	4.04	2	59.4	251	19.5	27.4	538	Neg	Neg	Neg
428	CSPC-016	22-08-2012	CS de Mavalane	12/1283	F	27	Nao	Nao	Nao	Nao	1	4	2	56.9	139	16.65	14.47	480	Pos	Neg	Pos
77	HBOG-073	20-06-2012	CS Polana Canico	12/1192	M	42	Nao	Nao	Nao	Nao	3	4.9	2	37.7	223	30.3	33.6	212	Neg	Pos	Pos
220	HBOG-219	17-08-2012	CS Polana Canico	12/0052	F	52	Nao	Nao	Nao	Nao	1	5.7	2	42.4	323	11.7	25.5	315	Neg	Pos	Neg
533	HBOG-275	29-08-2012	CS Polana Canico	12/1665	F	28	Nao	Nao	Nao	Nao	2	2.6	1	31.8	229				Neg	Pos	Neg
89	HBOG-085	07-03-2012	CS de Mavalane	12/0634	F	23	Nao	Nao	Nao	Nao	2	3.3	1	37.4	269	22.2	17.2	34	Pos	Neg	Pos
502	CSPC-091	14-09-2012	CS de Mavalane	12/1390	F	43	Nao	Nao	Nao	Nao	1	3.9	2	45.3	273	36	31	404	Neg	Neg	Neg
258	HBOG-259	27-08-2012	CS Polana Canico	12/1650	F	27	Nao	Nao	Nao	Nao	1	4.72	2	45.1	178	20.9	27.8	442	Neg	Neg	Neg
466	CSPC-055	09-03-2012	CS de Mavalane	12/0768	F	44	Nao	Nao	Nao	Nao	1	3.5	1	35.5	53	35.63	42.76	158	Pos	Neg	Neg
369	HBOG-374	27-09-2012	CS Polana Canico	12/1857	F	30	Nao	Nao	Nao	Nao	1	10.5	4	43.2	364	15.9	18.7	432	Neg	Neg	Neg
361	HBOG-366	26-09-2012	CS Polana Canico	12/1908	F	24	Nao	Nao	Nao	Nao	1	5.9	2	42.3	256	17.4	23.8	627	Neg	Pos	Pos
496	CSPC-085	09-11-2012	CS de Polana	11/0090	F	30	Nao	Nao	Nao	Nao	2	7.5	2	24	154	19	24	369	Pos	Neg	Pos
214	HBOG-213	15-08-2012	CS Polana Canico	12/1603	F	18	Nao	Nao	Nao	Nao	1	4.7	2	49.9	305	29.2	37.5	634	Neg	Neg	Neg
457	CSPC-045	30-08-2012	CS de Mavalane	12/1157	F	35	Nao	Nao	Nao	Nao	1	6.9	1	20.1	227	22.84	15.15	165	Neg	Pos	Pos
327	HBOG-330	13-09-2012	CS Polana Canico	12/1801	F	59	Nao	Nao	Nao	Nao	1	6.3	2	30.4	167	22.6	29.9	492	Neg	Pos	Pos
395	HBOG-400	10-03-2012	CS Polana Canico	11/1165	M	32	Nao	Nao	Nao	Nao	3	5.4	3	52	164	36	43.5	670	Neg	Pos	Pos
228	HBOG-227	21-08-2012	CS Polana Canico	12/0527	F	33	Nao	Nao	Nao	Nao	3	3.1	2	51.1	126	14.7	25	287	Neg	Neg	Neg
271	HBOG-273	29-08-2012	CS Polana Canico	12/0265	M	33	Nao	Nao	Nao	Nao	3	4.6	3	59.9	134	63.4	52.2	189	Neg	Pos	Neg
282	HBOG-285	09-04-2012	CS Polana Canico	12/1786	F	37	Nao	Nao	Nao	Nao	2	5.3	2	47.4	230	14	25.9	413	Pos	Neg	Pos
392	HBOG-398	10-03-2012	CS Polana Canico	12/1868	M	57	Nao	Nao	Nao	Nao	1	7.3	2	22.8	185	129.8	141.8	76	Neg	Pos	Pos
389	HBOG-394	10-02-2012	CS Polana Canico	12/0408	M	28	Nao	Nao	Nao	Nao	2	3.4	1	37.6	282	44.4	36.3	559	Neg	Neg	Neg
262	HBOG-263	28-08-2012	CS Polana Canico	12/1705		24	Nao	Nao	Nao	Nao	3	4.6	1	24.8	165	24	35.7	80	Neg	Pos	Pos
308	HBOG-312	09-11-2012	CS Polana Canico	12/1732	F	32	Nao	Nao	Nao	Nao	2	3.6	1	25.3	348	16.3	20.9	226	Neg	Pos	Pos
481	CSPC-070	09-05-2012	CS de Mavalane	10/0351	F	45	Nao	Nao	Nao	Nao	1	5.2	2	35.6	199	23	31	90	Pos	Neg	Pos
15	HBOG-020	17-10-2012	CS Polana Canico	11/2291	F	45	Nao	Nao	Nao	Nao	1	3.4	2	47.9	273	24.4	29.1	347	Neg	Pos	Neg
94	HBOG-090	07-09-2012	CS Polana Canico	12/1362	F	25	Nao	Nao	Nao	Nao	1	4.3	2	40.2	156	16.8	24.4	2064	Neg	Neg	Neg
380	HBOG-385	10-01-2012	CS Polana Canico	12/1937	M	30	Nao	Nao	Nao	Nao	3	3.1	1	41.9	165	24.1	24.7	164	Neg	Pos	Neg
514	CSPC-103	27-05-2012	CS de Mavalane	11/1121	M	30	Nao	Nao	Nao	Nao	2	5.2	2	38.7	197	46	67	315	Neg	Neg	Neg
336	HBOG-339	14-09-2012	CS Polana Canico	10/2217	F	40	Nao	Nao	Nao	Nao	3	4.7	2	32	206	25.5	48.8	269	Neg
44	HBOG-040	06-08-2012	CS Polana Canico	12/1070	F	35	Nao	Nao	Nao	Nao	2	5.1	2	42.5	401	23.7	31.9	403	Neg	Pos	Pos
254	HBOG-255	24-08-2012	CS Polana Canico	12/1657	M	33	Nao	Nao	Nao	Nao	1	4.7	2	36.8	250	21.8	32.4	346	Neg	Neg	Neg
398	HBOG-404	10-05-2012	CS Polana Canico	12/1901	M	29	Nao	Nao	Nao	Nao	3	3.8	2	46.6	182	24.2	31.2	307	Neg	Pos	Pos
59	HBOG-055	14-06-2012	CS Polana Canico	10/2047	F	41	Nao	Nao	Nao	Nao	1	2.9	1	39.3	254	19.6	26.1	299	Neg	Pos	Pos
86	HBOG-082	07-03-2012	CS Polana Canico	12/1015	F	25	Nao	Nao	Nao	Nao	1	3.4	2	67.7	220	21.4	41.3	481	Neg	Pos	Pos
467	CSPC-056	09-03-2012	CS de Mavalane	12/1010	F	24	Nao	Nao	Nao	Nao	1	4.1	1	32.9	286	19.53	14.92	208	Neg	Neg	Neg
176	HBOG-173	08-02-2013	CS Polana Canico	12/1595	M	56	Nao	Nao	Nao	Nao	2	3.5	2	49.5	248	74.2	83.2	363	Neg	Pos	Pos
108	HBOG-104	07-12-2012	CS Polana Canico	10/1329	M	37	Nao	Nao	Nao	Nao	2	4.3	2	36.1	229	106.6	141.9	328	Neg	Pos	Pos
332	HBOG-335	13-09-2012	CS Polana Canico	12/1813	F	60	Nao	Nao	Nao	Nao	1	3.2	1	23.7	216	45.5	53.1	108	Neg	Pos	Pos
520	CSPC-109	10-01-2012	CS de Mavalane	12/1271	F	32	Nao	Nao	Nao	Nao	1	3.8	1	20.6	361	5	12	133	Neg	Pos	Neg
126	HBOG-122	17-07-2012	CS Polana Canico	12/0071	M	22	Nao	Nao	Nao	Nao	2	5.6	3	48.7	184	20	29.6	807	Neg	Neg	Neg
515	CSPC-104	27-09-2012	CS de Mavalane	11/1603	F	32	Nao	Nao	Nao	Nao	99	3.5	2	48	119	15	20	241	Neg	Pos	Pos
111	HBOG-107	07-12-2012	CS Polana Canico	12/1303	F	26	Nao	Nao	Nao	Nao	1	3.3	2	58.1	123	14.9	17.1	426	Neg	Pos	Pos
174	HBOG-171	08-01-2012	CS Polana Canico	12/1588	F	41	Nao	Nao	Nao	Nao	3	5.1	2	29.8	420	10.3	23.8	234	Neg	Pos	Pos
294	HBOG-298	09-05-2012	CS Polana Canico	12/1748	M	32	Nao	Nao	Nao	Nao	1	3.5	2	41.9	171	11.1	26.6	377	Neg	Neg	Neg
436	CSPC-024	24-08-2012	CS de Mavalane	12/1292	F	22	Nao	Nao	Nao	Nao	1	3.5	1	30.1	189	8.4	8.29	241	Neg	Pos	Neg
528	HBOG-168	08-01-2012	CS Polana Canico	12/1410	F	29	Nao	Nao	Nao	Nao	2	3.7	1	36.6	306	9.6	19.6	123	Neg	Pos	Pos
464	CSPC-053	31-08-2012	CS de Mavalane	12/9065	F	45	Nao	Nao	Nao	Nao	1	7.1	2	34.5	239	29.18	17.36	687	Neg	Pos	Neg
169	HBOG-165	31-07-2012	CS Polana Canico	11/0771	F	37	Nao	Nao	Nao	Nao	2	7.4	3	34.6	209	38.7	54.8	393	Neg	Pos	Pos
344	HBOG-349	17-09-2012	CS Polana Canico	12/1773	F	48	Nao	Nao	Nao	Nao	3	3.6	1	33.4	252	32.6	31	214	Neg	Pos	Pos
109	HBOG-105	07-12-2012	CS Polana Canico	12/1446	M	32	Nao	Nao	Nao	Nao	1	4.4	2	57.5	169	27.2	55.6	754	Neg	Pos	Pos
130	HBOG-127	18-07-2012	CS Polana Canico	12/1375	M	46	Nao	Nao	Nao	Nao	2	7.4	2	26.3	399	11.8	32.3	196	Neg	Pos	Pos
250	HBOG-251	23-08-2012	CS Polana Canico	12/0085	M	34	99				3	8.9	2	20.5	519	25.1	47	324	Neg	Neg	Neg
338	HBOG-341	14-09-2012	CS Polana Canico	12/1777	F	29						4.5	2	41.8	247	17.9	21.8	443	Neg	Neg	Neg
127	HBOG-123	17-10-2012	CS Polana Canico	12/1939	M	31	Nao	Nao	Nao	Nao	1	3.9	2	45	246	26.9	26.4	348	Neg	Neg	Neg
74	CSPC-070	26-10-2012	CS Polana Canico	12/1999	F	27	Nao	Nao	Nao	Nao	1	5.1	2	39.5	231	26.2	26.4	619	Neg	Neg	Neg
335	HBOG-338	09-11-2012	CS Polana Canico	12/1859	M	39	Nao	Nao	Nao	Nao	2	6.5	4	56.9	162	16.3	26.4	519	Neg	Neg	Neg
334	HBOG-337	13-09-2012	CS Polana Canico	12/1812	M	21	Nao	Nao	Nao	Nao	2	11.2	2	22	315	15.2	22.6	237	Neg	Neg	Neg
387	HBOG-392	10-02-2012	CS Polana Canico	12/1878	M	34	Nao	Nao	Nao	Nao	1	4.6	3	62.5	233	31.9	48.2	550	Neg	Neg	Neg
116	HBOG-112	07-12-2012	CS Polana Canico	12/1363	F	20	Nao	Nao	Nao	Nao	2	4.4	2	49.5	306	18.2	33.6	568	Neg	Neg	Neg
479	CSPC-068	09-05-2012	CS de Mavalane	12/1270	F	23	Nao	Nao	Nao	Nao	1	5.1	1	14.2	393	17	35	35	Pos	Neg	Neg
79	HBOG-075	21-06-2012	CS Polana Canico	12/1198	M	30	Nao	Nao	Nao	Nao	2	4.7	2	34.8	344	14.5	24.1	371	Neg	Pos	Neg
188	HBOG-185	08-07-2012	CS Polana Canico	12/1614	F	28	Nao	Nao	Nao	Nao	2	2.6	1	45.6	132	14.9	27.2	321	Neg	Neg	Neg
535	CSPC-343	14-09-2012	CS Polana Canico	12/1767	F	49	Nao	Nao	Nao	Nao	1	8.2	1	10.5	208	16	20.6	130	Neg	Pos	Neg
319	HBOG-322	09-12-2012	CS Polana Canico	10/1699	M	44	Nao	Nao	Nao	Nao	1	3.1	2	68.3	111	27	45.8	469	Pos	Neg	Neg
43	HBOG-039	06-08-2012	CS Polana Canico	12/1044	F	41	Nao	Nao	Nao	Nao	3	4.6	2	37	145	15.4	23.6	130	Neg	Neg	Neg
310	HBOG-314	09-11-2012	CS Polana Canico	12/1733	F	25	Nao	Nao	Nao	Nao	2	9.2	3	33.1	232	20.5	22.7	669	Neg	Pos	Neg
324	HBOG-327	09-12-2012	CS Polana Canico	09/0272	F	34	Nao	Nao	Nao	Nao	1	4.4	3	59.4	233	21.6	34.8	447	Neg	Pos	Neg
311	HBOG-315	09-12-2012	CS Polana Canico	12/1794	F	30	Nao	Nao	Nao	Nao	3	3.6	2	50.9	304	12.8	18.7	392	Neg	Pos	Neg
323	HBOG-326	09-12-2012	CS Polana Canico	10/0589	M	37	Nao	Nao	Nao	Nao	2	3.1	1	45.4	177	21	26.9	328	Pos	Neg	Pos
373	HBOG-378	27-09-2012	CS Polana Canico	12/1846	M	30	Nao	Nao	Nao	Nao	3	2.3	1	41.3	213	45.3	52.2	23	Pos	Neg	Pos
66	HBOG-062	18-06-2012	CS Polana Canico	12/1295	M	34	Nao	Nao	Nao	Nao	3	6.2	3	53.9	150	18.7	29.1	257	Neg	Pos	Pos
14	HBOG-021	06-04-2012	CS Polana Canico	11/0034	M	33	Nao	Nao	Nao	Nao	99	4.4	2	43.7	283	19.4	24.7	448	Neg	Neg	Neg
298	HBOG-302	09-06-2012	CS Polana Canico	12/1722	M	54	Nao	Nao	Nao	Nao	3	2.6	1	40	177	59.9	69.7	39	Neg	Neg	Neg
19	HBOG-016	31-05-2012	CS Polana Canico	12/1065	F	35	Nao	Nao	Nao	Nao	2	3.5	2	52.9	337	11.7	20.4	767	Neg	Pos	Pos
26	HBOG-009	30-05-2012	CS Polana Canico	12/1052	F	22	Nao	Nao	Nao	Nao	3	5.3	2	31.5	475	17.1	27.9	192	Neg	Neg	Neg
446	CSPC-034	28-08-2012	CS de Mavalane	12/1260	F	30	Nao	Nao	Nao	Nao	1	4.1	1	30.3	216	33.15	31.23	409	Pos	Neg	Neg
292	HBOG-296	09-05-2012	CS Polana Canico	12/1600	F	40	Nao	Nao	Nao	Nao	2	4.1	2	48.5	189	21.1	37	280	Neg	Pos	Pos
243	HBOG-243	23-08-2012	CS Polana Canico	12/1726	M	32	Nao	Nao	Nao	Nao	2	6.28	3	43.5	225	61.1	28.3	1240	Pos	Neg	Neg
155	HBOG-151	26-07-2012	CS Polana Canico	12/1436	M	30	Nao	Nao	Nao	Nao	4	4.5	1	30.2	144	17.4	28.2	105861	Neg	Neg	Neg
37	HBOG-033	06-07-2012	CS Polana Canico	12/0852	F	30	Nao	Nao	Nao	Nao	4	4.2	2	52.6	286	27.7	21.9	1184	Neg	Neg	Neg
81	HBOG-077	26-06-2012	CS Polana Canico	12/1236	M	52	Nao	Nao	Nao	Nao	3	5.3	0.5	10.2	368	43.1	60	85	Neg	Neg	Neg
403	HBOG-410	10-11-2012	CS Polana Canico	12/1924	F	33	Nao	Nao	Nao	Nao	1	7.8	2	31.9	381	29	39.8	233	Pos	Neg	Neg
284	HBOG-287	29-10-2012	CS Polana Canico	12/1979	M	37	Nao	Nao	Nao	Nao	2	4.9	2	36.7	280	17.5	23.6	367	Neg	Neg	Neg
31	HBOG-004	29-05-2012	CS Polana Canico	12/1120	F	46	Nao	Nao	Nao	Nao	2	3.8	2	51.2	237	40.4	50.5	283	Pos	Neg	Pos
397	HBOG-403	10-05-2012	CS Polana Canico	12/0115	F	34	Nao	Nao	Nao	Nao	2	4.1	2	40.3	276	13.9	16.5	491	Neg	Pos	Pos
412	HBOG-419	30-10-2012	CS Polana Canico	12/2027	F	40	Nao	Nao	Nao	Nao	2	4.1	1	34.9	281	18.04	40.24	143	Neg	Pos	Pos
201	HBOG-199	13-08-2012	CS Polana Canico	10/0619	F	40	Nao	Nao	Nao	Nao	3	4.1	2	49.6	240	12.6	35.9	501	Pos	Neg	Pos
275	HBOG-278	09-03-2012	CS Polana Canico	12/1690	F	42	Nao	Nao	Nao	Nao	1	8.7	4	45.9	243	17.9	22.8	508	Neg	Pos	Pos
12	HBOG-023	06-05-2012	CS Polana Canico	12/1011	M	34	Nao	Nao	Nao	Nao	2	4.3	2	37.8	235	23.7	29.2	363	Neg	Pos	Pos
187	HBOG-184	08-07-2012	CS Polana Canico	10/1802	F	59	Nao	Nao	Nao	Nao	2	5.6	2	38.8	297	16.7	22.3	379	Neg	Pos	Pos
114	HBOG-110	07-12-2012	CS Polana Canico	12/1381	F	32	Nao	Nao	Nao	Nao	2	5	1	26.9	204	15.7	26.9	100	Pos	Neg	Pos
71	HBOG-067	19-06-2012	CS Polana Canico	12/1209	F	46	Nao	Nao	Nao	Nao	2	5.8	4	64.8	254	35.2	29.3	554	Neg	Pos	Pos
64	HBOG-060	15-06-2012	CS Polana Canico	12/0218	M	29	Nao	Nao	Nao	Nao	2	6.5	3	50.6	108	34.6	49.7	249	Neg	Neg	Neg
407	HBOG-414	15-10-2012	CS Polana Canico	12/1941	F	28	Nao	Nao	Nao	Nao	1	0	0	0	150	14.3	29.3	335	Neg	Pos	Neg
212	HBOG-211	15-08-2012	CS Polana Canico	11/1058	M	34	Nao	Nao	Nao	Nao	2	7.2	2	21.1	248	110.8	97.4	282	Neg	Neg	Neg
266	HBOG-267	28-08-2012	CS Polana Canico	12/1707	F	24	Nao	Nao	Nao	Nao	3	4.4	3	72.6	207	9.8	23.3	630	Neg	Pos	Neg
399	HBOG-405	10-05-2012	CS Polana Canico	12/1903	M	38	Nao	Nao	Nao	Nao	3	8.8	6.5	73.3	87	14.7	29.7	279	Neg	Neg	Neg
145	HBOG-142	25-07-2012	CS Polana Canico	12/1543	M	20	Nao	Nao	Nao	Nao	1	3.8	2	57.4	204	19.5	20.8	280	Neg	Neg	Neg
437	CSPC-025	24-08-2012	CS de Mavalane	12/1172	F	21	Nao	Nao	Nao	Nao	3	4.7	2	34.1	274	13.23	20.18	514	Neg	Pos	Pos
68	HBOG-064	18-06-2012	CS Polana Canico	11/0416	F	30	Nao	Nao	Nao	Nao	1	5.1	2	42.7	301	26.2	27.5	747	Pos	Neg	Pos
465	CSPC-054	09-03-2012	CS de Mavalane	10/1847	F	48	Nao	Nao	Nao	Nao	2	4	2	51.8	165	19.98	17.11	490	Neg	Neg	Neg
202	HBOG-200	13-08-2012	CS Polana Canico	12/1621	F	36	Nao	Nao	Nao	Nao	3	6.5	1	15.7	311	32	53.3	303	Neg	Pos	Pos
49	HBOG-045	06-11-2012	CS Polana Canico	12/1174	M	30	Nao	Nao	Nao	Nao	3	6.2	2	34.1	258	387.5	268.5	75	Neg	Neg	Neg
256	HBOG-257	24-08-2012	CS Polana Canico	10/2310	M	25	Nao	Nao	Nao	Nao	99	5.5	3	47.3	196	13.7	38.4	551	Neg	Pos	Pos
370	HBOG-375	27-09-2012	CS Polana Canico	12/1829	F	30	Nao	Nao	Nao	Nao	1	1.6	1	43.9	74	14.5	21.1	555	Neg	Pos	Neg
247	HBOG-247	23-08-2012	CS Polana Canico	12/1622	M	52	Nao	Nao	Nao	Nao	1	2.48	1	43.9	154	19.5	29.4	172	Neg	Neg	Neg
482	CSPC-071	09-05-2012	CS de Mavalane	12/1337	M	33	Nao	Nao	Nao	Nao	4	13.4	1	10.4	293	30	43	141	Neg	Pos	Neg
117	HBOG-113	07-12-2012	CS Polana Canico	11/0287	F	20	Nao	Nao	Nao	Nao	1	3.2	2	45.4	232	21.1	24.9	387	Neg	Neg	Neg
424	CSPC-012	21-08-2012	CS de Mavalane	11/1765	M	33	Nao	Nao	Nao	Nao	2	4	2	38.4	209	17.89	19.28	294	Neg	Pos	Neg
253	HBOG-254	24-08-2012	CS Polana Canico	10/1691	M	59	Nao	Nao	Nao	Nao	3	4.1	2	42.8	196	22.4	35.9	447	Neg	Pos	Pos
106	HBOG-102	07-11-2012	CS Polana Canico	12/0577	M	33	Nao	Nao	Nao	Nao	2	4.1	2	35.8	185	16.8	21	236	Neg	Neg	Neg
376	HBOG-381	28-09-2012	CS Polana Canico	12/0347	F	46	Nao	Nao	Nao	Nao	3	3.5	2	44.6	239	27.1	28.8	572	Neg	Neg	Neg
472	CSPC-061	09-03-2012	CS de Mavalane	12/1309	M	32	Nao	Nao	Nao	Nao	1	4.9	2	42.5	297	14.88	14.83	300	Neg	Pos	Pos
124	HBOG-120	17-07-2012	CS Polana Canico	12/0544	F	32	Nao	Nao	Nao	Nao	3	3.5	1	33.5	193	26.6	29.1	405	Pos	Neg	Pos
206	HBOG-205	14-08-2012	CS Polana Canico	12/1601	F	26	Nao	Nao	Nao	Nao	2	4.5	1	16.5	283	20.3	38.8	2	Pos	Neg	Pos
156	HBOG-152	27-07-2012	CS Polana Canico	11/1143	F	35	Nao	Nao	Nao	Nao	3	4.6	2	43.1	189	29.8	38.5	232	Neg	Pos	Pos
102	HBOG-098	07-10-2012	CS Polana Canico	12/1379	F	26	Nao	Nao	Nao	Nao	3	1.9	1	51.2	236	11.5	26.6	117	Neg	Pos	Pos
52	HBOG-048	22-10-2012	CS Polana Canico	12/0600	M	21	Nao	Nao	Nao	Nao	1	3.7	2	39.5	229	25.9	34.3	271	Pos	Neg	Pos
159	HBOG-155	30-07-2012	CS Polana Canico	12/1479	M	46	Nao	Nao	Nao	Nao	4	5.1	3	53.2	144	172.3	147.3	86	Pos	Neg	Pos
216	HBOG-215	16-08-2012	CS Polana Canico	12/0145		42	Nao	Nao	Nao	Nao	3	5.3	2	48	177	26.7	29.9	610	Pos	Neg	Pos
383	HBOG-388	25-10-2012	CS Polana Canico	12/1990	M	40	Nao	Nao	Nao	Nao	2	6.2	3	47.8	258	36.9	48.9	201	Neg	Neg	Neg
222	HBOG-221	24-10-2012	CS Polana Canico	12/1972		45	Nao	Nao	Nao	Nao	2	7.5	3	35.1	118	13.8	33.2	372	Neg	Pos	Neg
190	HBOG-187	08-08-2012	CS Polana Canico	12/1550	F	33	Nao	Nao	Nao	Nao	1	3	1	29.3	301	10	13.6	411	Neg	Neg	Neg
527	HBOG-162	30-07-2012	CS Polana Canico	12/1518	F	29	Nao	Nao	Nao	Nao	2	8.1	3	41.8	265	99.8		977	Neg	Neg	Neg
224	HBOG-223	21-08-2012	CS Polana Canico	12/1648	F	51	Nao	Nao	Nao	Nao	1	8.3	3	38.2	280	38.4	18.8	1827	Neg	Neg	Neg
505	CSPC-094	24-09-2012	CS de Mavalane	11/0230	F	25	Nao	Nao	Nao	Nao	3	4.7	3	61.6	269	16	18	946	Pos	Neg	Pos
326	HBOG-329	13-09-2012	CS Polana Canico	12/1745	F	29	Nao	Nao	Nao	Nao	3	2.2	0.4	17.8	270	22.3	26.8	23	Neg	Neg	Neg
218	HBOG-217	16-08-2012	CS Polana Canico	12/0069		28	99				1	2.3	1	44.1	66	42.6	37	426	Neg	Neg	Neg
85	HBOG-081	28-06-2012	CS Polana Canico	11/0429	F	48	Nao	Nao	Nao	Nao	3		3	55.3	180	22.7	33.4	398	Neg	Neg	Neg
439	CSPC-027	27-08-2012	CS de Mavalane	12/1104	M	32	Nao	Nao	Nao	Nao	1	5.8	2	26.5	127	12.88	12.62	220	Neg	Neg	Neg
329	HBOG-332	13-09-2012	CS Polana Canico	12/1795	M	31	Nao	Nao	Nao	Nao	2	7.6	4	10.6	305	24.5	30	467	Neg	Pos	Neg
241	HBOG-241	23-08-2012	CS Polana Canico	12/1737	F	27	Nao	Nao	Nao	Nao	1	4.8	2	41.4	196	14.7	30	357	Pos	Neg	Pos
260	HBOG-261	28-08-2012	CS Polana Canico	12/1655	M	29	Nao	Nao	Nao	Nao	1	4.17	1	33.8	196	31.5	29.5	411	Neg	Neg	Neg
522	CSPC-111	10-05-2012	CS de Mavalane	12/0516	F	20	Nao	Nao	Nao	Nao	1	3.7	2	43.7	164	11	17	391	Neg	Neg	Neg
208	CSPC-207	29-10-2012	CS Polana Canico	12/1984	M	24	Nao	Nao	Nao	Nao	1	3.6	1	37.8	178	18.3	24.8	538	Neg	Neg	Neg
25	HBOG-010	30-05-2012	CS Polana Canico	12/1022	M	42	Nao	Nao	Nao	Nao	1	5.3	2	30.8	230	80	62.9	87	Neg	Neg	Neg
143	HBOG-140	24-07-2012	CS Polana Canico	12/1380	M	26	Nao	Nao	Nao	Nao	3	6.3	3	54.2	225	23.1	42.3	326	Neg	Neg	Neg
537	HBOG-397	10-03-2012	CS Polana Canico	12/1866	F	30	Nao	Nao	Nao	Nao	2	5.1	2	34.4	345	37.7	30.1	381	Neg	Pos	Pos
138	HBOG-135	24-07-2012	CS Polana Canico	12/1372	F	24	Nao	Nao	Nao	Nao	1	4.8	1	19.8	277	21.1	25.8	304	Neg	Pos	Pos
134	HBOG-131	19-07-2012		12/0452	F	50	Nao	Nao	Nao	Nao	2	3.4	2	48.6	157	35.5	31.6	461	Neg	Pos	Pos
200	HBOG-198	08-10-2012	CS Polana Canico	12/1566	F	30	Nao	Nao	Nao	Nao	3	4.3	2	34.7	222	7.9	22.6	233	Neg	Pos	Pos
199	HBOG-196	08-10-2012		12/1561	F	20	Nao	Nao	Nao	Nao	3	6.3	2	38.3	390	26.2	29.4	454	Pos	Neg	Pos
539	HBOG-406	10-08-2012	CS Polana Canico	12/1871	F	20	Nao	Nao	Nao	Nao	99	5.3	2	43.8	201	11.9	21.8	401	Neg	Pos	Pos
404	HBOG-411	10-11-2012	CS Polana Canico	10/1891	F	55	Nao	Nao	Nao	Nao	2	4	2	48.4	159	10.1	18.2	302	Neg	Pos	Neg
154	HBOG-150	26-07-2012	CS Polana Canico	12/1513	F	43	Nao	Nao	Nao	Nao	1	3.2	2	51.9	269	15.9	20.4	367	Pos	Neg	Pos
234	HBOG-233	22-08-2012	CS Polana Canico	12/1670	F	25	Nao	Nao	Nao	Nao	3	4.3	1	30.2	487	42.2	53.7	389	Neg	Pos	Pos
299	HBOG-303	09-06-2012	CS Polana Canico	12/1828	F	46	Nao	Nao	Nao	Nao	2	9.4	4	47.6	311	22.1	20.9	826	Neg	Neg	Neg
149	HBOG-146	26-07-2012	CS Polana Canico	12/1486	M	37	Nao	Nao	Nao	Nao	3	5.2	2	36.3	449	48.6	23.6	271	Neg	Neg	Neg
357	HBOG-362	24-09-2012	CS Polana Canico	12/1905	F	40	Nao	Nao	Nao	Nao	1	5.5	3	46.7	345	30.7	35.8	384	Neg	Neg	Neg
147	HBOG-144	25-07-2012	CS Polana Canico	12/1437	F	43	Nao	Nao	Nao	Nao	2	4.7	2	44.6	312	26.9	36.9	613	Pos	Neg	Pos
303	HBOG-307	09-10-2012	CS Polana Canico	12/1721	F	32	Nao	Nao	Nao	Nao	1	4.8	2	36.1	319	31.2	32.6	247	Neg	Neg	Neg
8	HBOG-027	06-06-2012	CS Polana Canico	12/1024	M	34	Nao	Nao	Nao	Nao	3	5.6	1	19.9	260	63.4	83.4	111	Neg	Neg	Neg
259	HBOG-260	28-08-2012	CS Polana Canico	12/1577	F	25	Nao	Nao	Nao	Nao	3	3.67	1	37.6	180	18.8	26.6	517	Neg	Pos	Pos
166	HBOG-161	30-07-2012	CS Polana Canico	10/2395	F	38	Nao	Nao	Nao	Nao	2	4.4	2	49	184	24.3	37.2	316	Neg	Neg	Neg
443	CSPC-031	27-08-2012	CS de Mavalane	12/0917	F	48	Nao	Nao	Nao	Nao	1		2	29.6	300	25.58	16.97	199	Neg	Neg	Neg
337	CPSC-340	26-10-2012	CS Polana Canico	12/2022	F	35	Nao	Nao	Nao	Nao	1	4.3	2	37.4	327	38.3	41.6	211	Neg	Neg	Neg
486	CSPC-075	09-06-2012	CS de Mavalane	11/0659	F	47	Nao	Nao	Nao	Nao	1	4.6	2	48.9	111	15	25	328	Neg	Neg	Neg
167	HBOG-163	31-07-2012	CS Polana Canico	12/1464	F	31	Nao	Nao	Nao	Nao	2	4.3	2	50	380	35.1	39.5	114	Neg	Neg	Neg
54	HBOG-050	06-12-2012	CS Polana Canico	10/2425	F	37	Nao	Nao	Nao	Nao	2	6.29	2	39.7	287	15.7	40.5	342	Neg	Pos	Pos
257	HBOG-258	24-08-2012	CS Polana Canico	11/1201	M	23	Nao	Nao	Nao	Nao	1	8.2	2	26.3	252	67.6	63.8	609	Neg	Neg	Neg
272	HBOG-274	29-08-2012	CS Polana Canico	12/0266	F	21	Nao	Nao	Nao	Nao	1	5	2	44.8	159	16.5	22.5	552	Neg	Neg	Neg
162	HBOG-158	30-07-2012	CS Polana Canico	10/1737	F	29	Nao	Nao	Nao	Nao	1	4.4	2	33.2	227	40	39.1	498	Neg	Neg	Neg
288	CSPC-291	29-10-2012	CS Polana Canico	12/1998	M	25	Nao	Nao	Nao	Nao	2	5	2	45.7	214	9	18.3	216	Neg	Pos	Pos
209	HBOG-208	14-08-2012	CS Polana Canico	12/1598	M	27	Nao	Nao	Nao	Nao	3	1.9	1	35.2	94	40.4	55.4	50	Neg	Pos	Pos
293	HBOG-297	09-05-2012	CS Polana Canico	12/1709	F	53	Nao	Nao	Nao	Nao	1	2.1	1	49.4	237	30.6	46.1	464	Neg	Neg	Neg
88	HBOG-084	07-03-2012	CS Polana Canico	11/0615	F	25	Nao	Nao	Nao	Nao	1	5.9	3	47.2	309	20.5	24.9	571	Neg	Pos	Neg
358	HBOG-363	24-09-2012	CS Polana Canico	12/0417	F	35	Nao	Nao	Nao	Nao	2	5.5	1	25.3	228	41.9	30.8	539	Neg	Pos	Pos
42	HBOG-038	06-08-2012	CS Polana Canico	12/1049	M	35	Nao	Nao	Nao	Nao	1	5.2	2	31.6	241	22.6	23.5	393	Neg	Pos	Pos
10	HBOG-025	06-05-2012	CS Polana Canico	12/0962	F	33	Nao	Nao	Nao	Nao	3	4.4	2	47.1	307	15.4	20.7	468	Neg	Neg	Neg
60	HBOG-056	19-06-2012	CS Polana Canico	10/1329	M	35	Nao	Nao	Nao	Nao	2	3.5	1	40.3	138	99.3	94.7	253	Neg	Pos	Pos
279	CPSC-282	26-10-2012	CS Polana Canico	12/2003	F	30	Nao	Nao	Nao	Nao	1	1.8	0	21.1	130	60.3	100	15	Neg	Pos	Pos
132	HBOG-129	19-07-2012		12/1497	F	25	Nao	Nao	Nao	Nao	2	3.8	2	59.2	146	11.2	17.1	425	Neg	Neg	Neg
245	HBOG-245	23-08-2012	CS Polana Canico	12/1652	F	27	Nao	Nao	Nao	Nao	3	4.7	0.5	10.1	216	78.2	86.2	76	Neg	Neg	Neg
339	HBOG-342	14-09-2012	CS Polana Canico	12/1776	F	43	Nao	Nao	Nao	Nao	1	4.8	1	22.9	271	28	26.5	268	Pos	Neg	Pos
48	HBOG-044	06-11-2012	CS Polana Canico	12/1059	F	42	Nao	Nao	Nao	Nao	3	3.7	1	38.5	203	45.6	55.5	42	Neg	Neg	Neg
471	CSPC-060	09-03-2012	CS de Mavalane	12/1034	M	62	Nao	Nao	Nao	Nao	1	6.4	2	26.9	273	24	26	102	Neg	Neg	Neg
352	HBOG-357	18-10-2012	CS Polana Canico	12/2053	F	35	Nao	Nao	Nao	Nao	1	3.2	1	43.7	208	16.1	27.3	431	Neg	Pos	Neg
144	HBOG-141	25-07-2012	CS Polana Canico	12/1382	M	28	Nao	Nao	Nao	Nao	2	3.1	1	37.2	214	20.4	25.4	110	Neg	Pos	Pos
286	HBOG-289	09-05-2012	CS Polana Canico	10/0887	F	30	Nao	Nao	Nao	Nao	2	5.4	4	70.4	220	11.6	20.5	839	Neg	Pos	Pos
312	HBOG-316	09-12-2012	CS Polana Canico	12/1800	F	21	Nao	Nao	Nao	Nao	2	5.9	2	38.9	332	87.1	51.2	445	Neg	Neg	Neg
477	CSPC-066	09-04-2012	CS de Mavalane	12/1121	M	38	Nao	Nao	Nao	Nao	1	3.3	1	34	121	14	20	105	Neg	Pos	Pos
95	HBOG-091	07-06-2012	CS Polana Canico	12/1404	M	31	Nao	Nao	Nao	Nao	2	10	1	9.6	409	74.1	110	473	Neg	Pos	Pos
125	HBOG-121	17-07-2012	CS Polana Canico	12/0620	M	36	Nao	Nao	Nao	Nao	3	5	2	35.5	129	21.9	28.3	307	Pos	Neg	Pos
385	HBOG-390	10-02-2012	CS Polana Canico	12/1894	F	52	Nao	Nao	Nao	Nao	1	5.7	3	49	259	14.8	21.5	2051	Neg	Neg	Neg
45	HBOG-041	06-11-2012	CS Polana Canico	12/1173	F	29	Nao	Nao	Nao	Nao	3	6.5	3	46.8	270	13.2	24.3	322	Neg	Pos	Pos
192	CSPC-189	26-10-2012	CS Polana Canico	12/2004	F	28	Nao	Nao	Nao	Nao	1	3.8	2	61	209	26.9	31.6	398	Neg	Neg	Neg
246	HBOG-246	23-08-2012	CS Polana Canico	12/1623	F	19	99				3	3.9	1	32.8	225	13.1	28.5	483	Neg	Neg	Neg
506	CSPC-095	24-09-2012	CS de Mavalane	12/1431	F	45	Nao	Nao	Nao	Nao	2	7.1	3	45.2	239	16	17	597	Neg	Pos	Pos
362	HBOG-367	26-09-2012	CS Polana Canico	11/0219	F	32	Nao	Nao	Nao	Nao	1	4.5	2	48.5	166	11.1	26.8	1194	Neg	Pos	Neg
301	HBOG-305	09-10-2012	99	12/1759	M	31	Nao	Nao	Nao	Nao	1	4.7	3	55.3	124	27.3	27.1	385	Neg	Neg	Neg
122	HBOG-118	16-07-2012	CS Polana Canico	12/1392	M	36	Nao	Nao	Nao	Nao	3	5.1	3	61.3	175	23.7	34.2	832	Neg	Neg	Neg
24	HBOG-011	30-05-2012	CS Polana Canico	12/0967	M	31	Nao	Nao	Nao	Nao	3	5	2	29.3	253	18.6	25.3	339	Neg	Neg	Neg
140	HBOG-137	24-07-2012	CS Polana Canico	12/1435	M	54	Nao	Nao	Nao	Nao	2	3.6	2	48	213	20.8	24.2	668	Neg	Neg	Neg
120	HBOG-116	16-07-2012	CS Polana Canico	12/1420	M	50	Nao	Nao	Nao	Nao	3	3	1	20.6	177	11.4	23.4	36	Neg	Pos	Pos
402	HBOG-409	09-11-2012	CS Polana Canico	12/1962	F	28	Nao	Nao	Nao	Nao	1	4.5	2	54.8	319	16.7	20	790	Neg	Pos	Pos
276	HBOG-279	09-04-2012	CS Polana Canico	12/0500	F	34	Nao	Nao	Nao	Nao	1	10.9	5.2	47.9	150	1.4	0.7	464	Neg	Pos	Pos
211	HBOG-210	15-08-2012	CS Polana Canico	12/1373	F	28	Nao	Nao	Nao	Nao	2	3.3	1	37.7	206	17.6	24.7	414	Neg	Neg	Neg
38	HBOG-034	06-07-2012	99	12/1043	F	45	Nao	Nao	Nao	Nao	2	2.7	1	29.5	193	13.8	29.2	96	Neg	Pos	Pos
302	HBOG-306	09-10-2012	CS Polana Canico	12/1738	F	25	Nao	Nao	Nao	Nao	2	5.2	1	26.6	358	29	49.8	148	Neg	Neg	Neg
161	HBOG-157	30-07-2012	CS Polana Canico	10/0771	M	35	Nao	Nao	Nao	Nao	2	5	2	43.9	140	27.4	27.6	336	Pos	Neg	Pos
419	CSPC-007	17-08-2012	CS de Mavalane	12/0948	F	46	Nao	Nao	Nao	Nao	3	3.6	1	29.2	158	15.77	10.54	153	Neg	Neg	Neg
198	HBOG-195	08-10-2012	CS Polana Canico	12/1569	F	20	Nao	Nao	Nao	Nao	1	5.5	3	53.3	243	28.2	27.2	566	Neg	Neg	Neg
353	HBOG-358	24-10-2012	CS Polana Canico	12/1956	M	33	Nao	Nao	Nao	Nao	2	5.5	4	64.3	210	20.56	29.27	617	Neg	Pos	Neg
87	HBOG-083	07-03-2012	CS Polana Canico	12/1322	F	40	Nao	Nao	Nao	Nao	1	3	1	31.9	220	13.7	20.7	64	Neg	Pos	Pos
500	CSPC-089	08-12-2012	CS de Mavalane	11/0449	F	48	Nao	Nao	Nao	Nao	1	4.8	2	39.8	314	9	20	477	Neg	Neg	Neg
238	HBOG-237	22-05-2012	CS Polana Canico	10/2018	F	26	Nao	Nao	Nao	Nao	1	3.2	2	56.1	163	15.45	19.01	327	Neg	Pos	Pos
236	HBOG-235	22-08-2012	CS Polana Canico	12/0866	F	29	Nao	Nao	Nao	Nao	2	8.9	5.8	65.6	157	27	39.4	408	Neg	Neg	Neg
371	CSPC-376	26-10-2012	CS Polana Canico	12/2001	F	32	Nao	Nao	Nao	Nao	1	3.7	2	46.5	172	14.1	28.5	362	Neg	Pos	Pos
18	HBOG-017	22-10-2012	CS Polana Canico	12/2050	F	38	Nao	Nao	Nao	Nao	2	2.7	1	35.4	262	25.4	33.6	141	Neg	Neg	Neg
386	HBOG-391	10-02-2012	CS Polana Canico	12/1897	F	34	Nao	Nao	Nao	Nao	1	7	3	47.1	210	27	39.4	652	Pos	Neg	Pos
289	HBOG-292	09-05-2012	CS Polana Canico	12/1739	M	32	Nao	Nao	Nao	Nao	1	4.42	0	0	163	22.4	44.5	185	Neg	Pos	Pos
105	HBOG-101	07-11-2012	CS Polana Canico	12/1434	F	36	Nao	Nao	Nao	Nao	1	3.9	2	46	162	27.1	29.1	324	Neg	Pos	Pos
142	HBOG-139	24-07-2012	CS Polana Canico	12/1501	F	38	Nao	Nao	Nao	Nao	2	2.7	1	23.4	251	23.6	27.6	106	Neg	Pos	Pos
121	HBOG-117	16-07-2012	CS Polana Canico	12/1391	F	25	Nao	Nao	Nao	Nao	1	7.7	2.6	66.1	52	15.6	25	1115	Neg	Pos	Neg
185	HBOG-182	08-07-2012	CS Polana Canico	12/1490	F	27	Nao	Nao	Nao	Nao	2	4.7	2	34.7	227	23.6	49.5	94	Neg	Neg	Neg
61	HBOG-057	14-06-2012	CS Polana Canico	12/1127	M	26	Nao	Nao	Nao	Nao	2	5.2	3	52.2	261	19.5	23.3	562	Neg	Pos	Pos
194	HBOG-191	08-09-2012	CS Polana Canico	10/2148	M	28	Nao	Nao	Nao	Nao	2	5.8	2	28.8	320	90.7	94.2	218	Pos	Neg	Pos
186	HBOG-183	26-10-2012	CS Polana Canico	09/0433	F	23	Nao	Nao	Nao	Nao	1	4.6	2	43.1	234	22.7	22.2	543	Neg	Pos	Pos
182	HBOG-179	08-06-2012	CS Polana Canico	12/1275	F	27	Nao	Nao	Nao	Nao	2	11.1	3	24.9	393	24.7	28.5	717	Neg	Neg	Neg
128	HBOG-124	17-07-2012	CS Polana Canico	10/2017	F	22	Nao	Nao	Nao	Nao	1	5	2	46.8	448	15.4	24.4	821	Neg	Neg	Neg
530	HBOG-250	23-08-2012	CS Polana Canico	12/1743	F	32	Nao	Nao	Nao	Nao	3	5.3	3	51.4	231	15.4	22.1	380	Neg	Pos	Neg
191	HBOG-188	08-08-2012	CS Polana Canico	12/1402	M	46	Nao	Nao	Nao	Nao	3	10.1	2	24.5	88	51.2	81.5	33	Neg	Pos	Pos
320	HBOG-323	09-12-2012	CS Polana Canico	11/1161	F	34	Nao	Nao	Nao	Nao	2	3.4	2	47.7	190	14.7	31.1	384	Neg	Neg	Neg
157	HBOG-153	27-07-2012	CS Polana Canico	10/1815	F	33	Nao	Nao	Nao	Nao	1	6.6	4	53.5	286	21.7	22.4	745	Neg	Pos	Pos
139	HBOG-136	24-07-2012	CS Polana Canico	12/1498	M	26	Nao	Nao	Nao	Nao	1	3.8	1	27	178	26.6	29.5	232	Neg	Pos	Pos
316	HBOG-319	09-12-2012	CS Polana Canico	12/1804	F	30	Nao	Nao	Nao	Nao	1	6.6	3	48.6	347	11.3	23.9	326	Pos	Neg	Pos
381	HBOG-386	10-02-2012	CS Polana Canico	12/1890	F	64	Nao	Nao	Nao	Nao	2	8.8	2	18.6	200	23.6	30.1	182	Neg	Pos	Neg
448	CSPC-036	28-08-2012	CS de Mavalane	10/1092	F	23	Nao	Nao	Nao	Nao	1	5.8	2	34.8	169	28.09	27.38	623	Neg	Neg	Neg
463	CSPC-052	31-08-2012	CS de Mavalane	12/9987	F	52	Nao	Nao	Nao	Nao	1	4.1	1	28.6	228	23.72	18.23	443	Neg	Pos	Pos
30	CSPC-005	30-10-2012	CS Polana Canico	12/1988	F	37	Nao	Nao	Nao	Nao	1	4.9	3	55.3	338	20.05	27.4	462	Neg	Pos	Pos
205	HBOG-204	13-08-2012	CS Polana Canico	11/1767	M	35	Nao	Nao	Nao	Nao	2	4.3	2	48.2	266	34.4	37.9	446	Neg	Pos	Pos
207	HBOG-206		CS Polana Canico	12/1579	M	28	Nao	Nao	Nao	Nao	3	2.8	1	29.7	167	37.2	49.5	3	Pos	Neg	Pos
435	CSPC-023	24-08-2012	CS de Mavalane	12/1132	M	32	Nao	Nao	Nao	Nao	1	4.5	2	38.7	201	19.87	13.32	295	Pos	Neg	Pos
33	HBOG-002	29-05-2012	CS Polana Canico	12/0910	F	24	Nao	Nao	Nao	Nao	1	4	1	32.4	201	241.7	155.7	430	Pos	Neg	Pos
141	HBOG-138	24-07-2012	CS Polana Canico	12/1462	F	45	Nao	Nao	Nao	Nao	2	3.8	2	49.9	188	20.2	23	467	Neg	Neg	Neg
454	CSPC-042	30-08-2012	CS de Mavalane	11/1866	F	49	Nao	Nao	Nao	Nao	2	4.3	2	38.5	223	23.04	18.18	654	Neg	Pos	Pos
9	HBOG-026	06-05-2012	CS Polana Canico	11/1020	F	27	Nao	Nao	Nao	Nao	1	3.9	2	56.6	253	28.7	35.1	563	Neg	Neg	Neg
232	HBOG-231	22-08-2012	CS Polana Canico	20/1019	F	47	Nao	Nao	Nao	Nao	1	7.4	2	32.6	189	22.04	22.04	742	Neg	Pos	Pos
107	HBOG-103	07-11-2012	CS Polana Canico	11/0631	F	24	Nao	Nao	Nao	Nao	1	4.7	3	54.3	339	18	29	397	Neg	Neg	Neg
523	CSPC-112	10-05-2012	CS de Mavalane	12/1417	M	53	99				3								Neg	Pos	Pos
350	HBOG-355	19-09-2012	CS Polana Canico	10/2308	F	47	Nao	Nao	Nao	Nao	1	7.6	2	33.2	213	50.7	69.7	875	Neg	Neg	Neg
458	CSPC-046	31-08-2012	CS de Mavalane	12/0876	M	32	Nao	Nao	Nao	Nao	1	3.6	1	33.7	111	35.04	19.03	163	Pos	Neg	Pos
295	HBOG-299	09-06-2012	CS Polana Canico	12/1701	M	40	Nao	Nao	Nao	Nao	1	6	3	48.6	399	13.3	34.3	277	Neg	Pos	Pos
269	HBOG-270	29-08-2012	CS Polana Canico	12/1663	F	28	Nao	Nao	Nao	Nao	3	6.7	3	46.5	254	45.4	51.2	530	Neg	Pos	Pos
366	HBOG-371	27-09-2012	CS Polana Canico	12/1925		58	Nao	Nao	Nao	Nao	3	6.5	3	46.5	281	53.5	46.1	275	Pos	Neg	Neg
415	CSPC-003	17-08-2013	CS de Mavalane	12/0839	M	29	Nao	Nao	Nao	Nao	1	5.6	2	40.4	242	14.92	13.49	409	Neg	Pos	Neg
233	HBOG-232	22-08-2012	CS Polana Canico	12/1675	F	30	Nao	Nao	Nao	Nao	1	4.7	1	25.7	152	32.19	31.4	297	Neg	Pos	Pos
195	HBOG-192	08-09-2012	CS Polana Canico	12/1534	F	33	Nao	Nao	Nao	Nao	2	4.2	1	22.6	372	6.3	11.3	43	Neg	Pos	Pos
35	HBOG-031	06-07-2012	CS Polana Canico	10/2251	M	38	Nao	Nao	Nao	Nao	3	6.4	2	38.6	241	42.3	36.5	425	Neg	Neg	Neg
92	HBOG-088	07-06-2012	CS Polana Canico	12/1407	F	67	Nao	Nao	Nao	Nao	2	6.6	4	63.2	192	43.8	35.3	379	Neg	Pos	Neg
180	HBOG-177	08-03-2012	CS Polana Canico	12/1489	F	40	Nao	Nao	Nao	Nao	1	8.8	1	11.9	115	5	15.5	10	Neg	Neg	Neg
137	HBOG-134	24-07-2012	CS Polana Canico	12/1527	F	43	Nao	Nao	Nao	Nao	3	3.9	1	34.5	117	14.8	24.8	147	Neg	Neg	Pos	128
452	CSPC-040	29-08-2012	CS de Mavalane	12/1299	F	27	Nao	Nao	Nao	Nao	2	4.8	2	32.8	215	16.79	5.43	67	Neg	Neg	Pos	161
62	CSPC-058	29-10-2012	CS Polana Canico	12/0425	M	23	Nao	Nao	Nao	Nao	2	5.3	2	48	336	52.5	77.5	404	Neg	Neg	Pos	167
22	CSPC-013	31-05-2012	CS Polana Canico	12/1045	F	31	Nao	Nao	Nao	Nao									Neg	Neg	Pos	182
261	HBOG-262	28-08-2012	CS Polana Canico	12/1639	M	30	Nao	Nao	Nao	Nao	3	3.13	2	50.8	47	148.4	109.2	94	Neg	Neg	Pos	199413
32	HBOG-003	29-05-2012	CS Polana Canico	11/1921	F	58	Nao	Nao	Nao	Nao	1	4.4	2	46.6	170	1	7.5	473	Neg	Neg	Pos	20
349	HBOG-354	18-09-2012	CS Polana Canico	12/1809	F	39	Nao	Nao	Nao	Nao	3	8.6	3	30.9	170	27.9	46.7	552	Neg	Neg	Pos	20
57	HBOG-053	14-06-2012	CS Polana Canico	12/1096	F	35	Nao	Nao	Nao	Nao	2	4	1	22.7	163	27.1	33.6	78	Neg	Neg	Pos	22
356	HBOG-361	20-09-2012	CS Polana Canico	11/0866	F	22	Nao	Nao	Nao	Nao	1	4.1	1	33.3	377	46.8	49.6	533	Neg	Neg	Pos	29
150	HBOG-147	26-07-2012	CS Polana Canico	12/1556	M	32	Nao	Nao	Nao	Nao	2	2.4	0	10.9	137	157.3	203.9	6	Neg	Neg	Pos	33
470	CSPC-059	09-03-2012	CS de Mavalane	10/0617	F	47	Nao	Nao	Nao	Nao	1	4	2	47.2	174	21.63	17.15	366	Neg	Neg	Pos	45
474	CSPC-063	09-04-2012	CS de Mavalane	12/0088	F	24	Nao	Nao	Nao	Nao	2	5.3	3	48.7	352	27	37	592	Neg	Neg	Pos	57
493	CSPC-082	09-10-2012	CS de Mavalane	12/1352	F	29	Nao	Nao	Nao	Nao	1	5.5	2	39.9	261	16	20	906	Neg	Neg	Pos	60
175	HBOG-172	08-01-2012	CS Polana Canico	12/1476	F	28	Nao	Nao	Nao	Nao	3	3.4	1	37.2	326	76.5	60	46	Neg	Neg	Pos	74
178	HBOG-175	08-02-2012	CS Polana Canico	12/1488	F	35	Nao	Nao	Nao	Nao	2	3.2	1	45.1	227	18.1	24.4	302	Neg	Neg	Pos	8933
354	HBOG-359	19-09-2012	CS Polana Canico	12/1875	M	22	Nao	Nao	Nao	Nao	1	12.8	1	9.4	269	16.4	50.8	145	Neg	Neg	Pos	93
425	CSPC-013	21-08-2012	CS de Mavalane	10/0430	F	57	Nao	Nao	Nao	Nao	3	5.2	2	34.6	260	22.45	17.6	627	Neg	Neg	Pos	94
56	HBOG-052	13-06-2012	CS Polana Canico	11/2072	M	44	Nao	Nao	Nao	Nao	3	3.9	2	46.6	278	27.6	36.6	345	Neg	Neg	Pos	ND
342	HBOG-347	17-09-2012	CS Polana Canico	12/1687	F	26	Nao	Nao	Nao	Nao	2	5.2	1	24.9	205	30.1	32.2	27	Neg	Neg	Pos	ND
287	HBOG-290	09-05-2012	CS Polana Canico	12/1725	F	33	Nao	Nao	Nao	Nao	2	5.4	1	17.4	74	19	44.5	5	Neg	Neg	Pos	ND
91	CSPC-087	22-10-2012	CS Polana Canico	12/0635	F	18	Nao	Nao	Nao	Nao	1	8.2	4	42.9	371	13.5	31.3	749	Neg	Neg	Pos	ND
123	HBOG-119	17-07-2012	CS Polana Canico	12/1480	F	44	Nao	Nao	Nao	Nao	2	6.4	1	21.9	282	24.2	41.7	207	Neg	Neg	Pos	ND
363	HBOG-368	26-09-2012	99	10/2481	F	35	Nao	Nao	Nao	Nao	2	5	3	57.3	314	19.9	41.7	431	Neg	Neg	Pos	ND
497	CSPC-086	09-12-2012	CS de Mavalane	12/0729	F	44	Nao	Nao	Nao	Nao	1	3.6	2	53.8	170	41	40	161	Neg	Neg	Pos	ND
475	CSPC-064	09-04-2012	CS de Mavalane	12/1184	M	52	Nao	Nao	Nao	Nao	2	2.6	1	42.7	141	41	44	100	Neg	Neg	Pos	ND
118	HBOG-114	13-07-2012	CS Polana Canico	10/1251	F	32	Nao	Nao	Nao	Nao	1	4.7	2	45.3	319	27.5	19.5	370	Neg	Neg	Pos	ND
422	CSPC-010	21-08-2012	CS de Mavalane	11/1670	M	47	Nao	Nao	Nao	Nao	1	3.6	1	35.4	210	16.94	11.78	190	Neg	Neg	Pos	ND
227	HBOG-226	21-08-2012	CS Polana Canico	11/0576	F	30	Nao	Nao	Nao	Nao	1	4.2	2	42.6	169	22.7	33.1	449	Neg	Neg	Pos	ND
268	HBOG-269	28-08-2012	CS Polana Canico	12/1661	M	30	Nao	Nao	Nao	Nao	2	7	3	39.5	272	32.1	52.8	76	Neg	Neg	Pos	ND
388	HBOG-393	10-02-2012	CS Polana Canico	10/1491	F	44	Nao	Nao	Nao	Nao	1	4.2	2	43.4	292	17.6	19.7	676	Neg	Neg	Pos	ND
112	HBOG-108	07-12-2012	CS Polana Canico	11/1942	F	43	Nao	Nao	Nao	Nao	2	5.2	2	42.1	220	21.4	21.4	361	Neg	Neg	Pos	ND
513	CSPC-102	27-09-2012	CS de Mavalane	12/1281	F	46	Nao	Nao	Nao	Nao	1	3.5	2	43.3	145	16	11	374	Neg	Neg	Pos	ND
135	HBOG-132	23-07-2012	CS Polana Canico	12/1433	F	38	Nao	Nao	Nao	Nao	3	5.7	3	58.7	181	23.1	37.4	167	Neg	Neg	Pos	ND
146	HBOG-143	25-07-2012	CS Polana Canico	12/1428	M	34	Nao	Nao	Nao	Nao	1	2.7	2	63	207	24.1	35.7	274	Neg	Neg	Pos	ND
16	HBOG-019	06-04-2012	CS Polana Canico	11/1686	F	28	Nao	Nao	Nao	Nao	2	6.3	2	29.4	315	28.4	45.1	350	Neg	Neg	Pos	ND
255	HBOG-256	24-08-2012	CS Polana Canico	12/1545	F	28	Nao	Nao	Nao	Nao	1	3.8	2	40.5	85	22.5	31.4	433	Neg	Neg	Pos	ND
347	HBOG-352	18-09-2012	CS Polana Canico		F	40	Nao	Nao	Nao	Nao	1	7.9	2	24.4	202	23.4	41.1	460	Neg	Neg	Pos	ND
374	HBOG-379	28-09-2012	CS Polana Canico	12/0129	F	55	Nao	Nao	Nao	Nao	2	3.1	1	26.5	206	18.9	33.1	266	Neg	Neg	Pos	ND
512	CSPC-101	27-09-2012	CS de Mavalane	12/0447	F	31	Nao	Nao	99	99	1								Neg	Neg	Pos	NT
321	HBOG-324	09-12-2012	CS Polana Canico	12/0497	F	35	Nao	Nao	Nao	Nao	3	4.5	2	56.3	194	48.4	47.7	642	Neg	Neg	Pos	NT
494	CSPC-083	09-11-2012	CS de Mavalane	12/1063	F	46	Nao	Nao	Nao	Nao	1	4.5	2	35.9	210	13	28	109	Neg	Neg	Pos	NT
23	HBOG-012	30-05-2012	CS Polana Canico	10/1110	F	20	Nao	Nao	Nao	Nao	1	3.3	2	50	184	23.2	21.8	420	Neg	Neg	Pos	NT
179	HBOG-176	08-02-2012	CS Polana Canico	12/1502	M	32	Nao	Nao	Nao	Nao	3	6.8	3	40.4	247	16.2	24.9	444	Neg	Neg	Pos	NT
51	HBOG-047	06-12-2012	CS Polana Canico	12/1250	F	24	Nao	Nao	Nao	Nao	1	5.1	3	52.6	161	16.8	21.6	591	Neg	Neg	Pos	NT
55	HBOG-051	13-06-2012	CS Polana Canico	12/1099	F	26	Nao	Nao	Nao	Nao	3	4.4	2	48.6	304	17	21.3	589	Neg	Neg	Pos	NT
325	HBOG-328	13-09-2012	CS Polana Canico	12/1858	F	43	Nao	Nao	Nao	Nao	1	7	3	43.4	319	14.1	18.2	609	Neg	Neg	Pos	ND
414	CSPC-002	16-08-2012	CS de Mavalane	12/1246	F	42	Nao	Nao	Nao	Nao	1	4.4	2	36.6	267	25.36	18.78	494	Neg	Neg	Pos	ND
445	CSPC-033	27-08-2012	CS de Mavalane	12/1152	F	21	Nao	Nao	Nao	Nao	1	7.6	2	31.3	342	31.82	33.54	497	Neg	Neg	Pos	ND
29	HBOG-006	30-05-2012	CS Polana Canico	12/0432	F	42	Nao	Nao	Nao	Nao	1	3.2	2	48.1	132	30.5	32.8	355	Neg	Neg	Pos	ND
263	HBOG-264	28-08-2012	CS Polana Canico	12/1764	M	35	Nao	Nao	Nao	Nao	1	4.7	2	32.7	200	26.3	43	100	Neg	Neg	Pos	ND
237	HBOG-236	22-08-2012	CS Polana Canico	12/1613	F	23	Nao	Nao	Nao	Nao	1	8.6	3	30.9	148	24.5	32.4	880	Neg	Neg	Pos	ND
401	HBOG-408	09-11-2012	CS Polana Canico	12/1916	F	23	Nao	Nao	Nao	Nao	2	2.8	2	53.9	348	7.6	16.7	408	Neg	Neg	Pos	ND
58	HBOG-054	14-06-2012	CS Polana Canico	11/0228	F	27	Nao	Nao	Nao	Nao	3	5.7	2	34.6	202	15.2	27.7	305	Neg	Neg	Pos	ND
177	HBOG-174	30-10-2012	CS Polana Canico	12/2026	F	31	Nao	Nao	Nao	Nao	1	3.8	2	58.2	196	21.4	29.46	257	Neg	Neg	Pos	ND
343	HBOG-348	17-09-2012	CS Polana Canico	12/1811	F	29	Nao	Nao	Nao	Nao	1	3.1	1	39.3	139	14.7	25.9	312	Neg	Neg	Pos	ND
164	HBOG-159	26-10-2012	CS Polana Canico	12/2020	M	33	Nao	Nao	Nao	Nao	2	4.3	2	49.4	221	47.8	75.1	101	Neg	Neg	Pos	ND
131	HBOG-128	18-07-2012	CS Polana Canico	12/0628	M	34	Nao	Nao	Nao	Nao	2	5.8	1	14	222	32.6	39.8	83	Neg	Neg	Pos	ND
223	HBOG-222	21-02-2012	CS Polana Canico	11/0997	F	21	Nao	Nao	Nao	Nao	3	4.3	2	45.4	128	189.5	155.8	485	Neg	Neg	Pos	ND
450	CSPC-038	29-08-2012	CS de Mavalane	12/1045	F	37	Nao	Nao	Nao	Nao	99	5.3	1	22	226	39.98	28.24	244	Neg	Neg	Pos	ND
267	HBGO-268	28-08-2013	CS Polana Canico	12/1659	M	30	Nao	Nao	Nao	Nao	2	3.2	2	57.8	195	20	27.6	358	Neg	Neg	Pos	ND
277	HBOG-280	09-04-2012	CS Polana Canico	12/1692	M	35	Nao	Nao	Nao	Nao	2	5.7	2	39.8	178	28.3	25.1	104	Neg	Neg	Pos	ND
13	HBOG-022	06-05-2012	CS Polana Canico	12/1013	F	28	Nao	Nao	Nao	Nao	99	6.3	2	34.7	263	40.3	46.3	657	Neg	Neg	Pos	ND
296	HBOG-300	09-06-2012	CS Polana Canico	12/1594	F	22	Nao	Nao	Nao	Nao	2	3.93	0	0	304	16.4	29.5	373	Neg	Neg	Pos	ND
96	HBOG-092	07-09-2012	CS Polana Canico	12/1287	F	45	Nao	Nao	Nao	Nao	2	6.2	3	54	290	18.2	17.7	1233	Neg	Neg	Pos	ND
36	HBOG-032	06-07-2012	99	10/1044	F	27	Nao	Nao	Nao	Nao	1	4.3	2	38.3	115	15.9	21.2	522	Neg	Neg	Pos	ND
47	HBOG-043	06-11-2012	CS Polana Canico	12/1232	M	29	Nao	Nao	Nao	Nao	3	3.1	1	23.7	137	29.8	24.4	127	Neg	Neg	Pos	ND
249	HBOG-249	23-08-2012	CS Polana Canico	12/1645	M	31	Nao	Nao	Nao	Nao	2	6.1	3	44.8	150	26.5	47.5	193	Neg	Neg	Pos	ND
355	HBOG-360	18-10-2012	CS Polana Canico	10/1018	M	33	Nao	Nao	Nao	Nao	3	5.2	2	29.8	232	35.4	53.1	389	Neg	Neg	Pos	ND
483	CSPC-072	09-05-2012	CS de Mavalane	11/1630	M	28	Nao	Nao	Nao	Nao	1	8.3	2	29	93	22	25	480	Neg	Neg	Pos	ND
431	CSPC-019	22-08-2012	CS de Mavalane	12/0703	M	21	Nao	Nao	Nao	Nao	1	5.4	1	20.1	140	13.91	14.85	258	Neg	Neg	Pos	ND
322	HBOG-325	09-12-2012	CS Polana Canico	10/2049	F	45	Nao	Nao	Nao	Nao	3	6.5	3	44.3	377	18.1	19.9	556	Neg	Neg	Pos	ND
345	HBOG-350	17-09-2012	CS Polana Canico	12/1806	M	24	Nao	Nao	Nao	Nao	1	5.9	2	26.7	173	19	33.4	299	Neg	Neg	Pos	ND
193	HBOG-190	26-10-2012	CS Polana Canico	12/2005	F	29	Nao	Nao	Nao	Nao	2	9.1	3	29.4	197	19	34.1	349	Neg	Neg	Pos	ND
281	HBOG-284	09-04-2012	CS Polana Canico	11/0015	F	37	Nao	Nao	Nao	Nao	2	5.8	1	24.1	286	22.3	28.1	677	Neg	Neg	Pos	ND
485	CSPC-074	09-06-2012	CS de Mavalane	10/0573	F	45	Nao	Nao	Nao	Nao	1	7.2	1	19.6	208	15	17	337	Neg	Neg	Pos	ND
4	HBOG-030	06-06-2012	CS Polana Canico	12/0976	F	22	Nao	Nao	Nao	Nao	1	4.5	2	43.6	235	13.4	17.3	524	Neg	Neg	Pos	ND
490	CSPC-079	09-10-2012	CS de Mavalane	10/0512	M	28	Nao	Nao	Nao	Nao	1	4.5	2	33.1	74	21.74	17.49	429	Neg	Neg	Pos	ND
70	HBOG-066	19-06-2012	CS Polana Canico	12/1138	F	29	Nao	Nao	Nao	Nao	1	3.4	1	33.7	216	13.3	28.6	213	Neg	Neg	Pos	ND
367	HBOG-372	27-09-2012	CS Polana Canico	09/0112	F	37	Nao	Nao	Nao	Nao	1	5.7	3	50.3	273	16.6	25.9	380	Neg	Neg	Pos	ND
306	HBOG-310	09-11-2012	CS Polana Canico	12/1741	F	44	Nao	Nao	Nao	Nao	1	5.4	2	38.2	307	19	23.8	537	Neg	Neg	Pos	ND
69	HBOG-065	19-06-2012	CS Polana Canico	12/1140	M	38	Nao	Nao	Nao	Nao	1	6.5	3	52.1	332	27.5	27.9	553	Neg	Neg	Pos	ND
406	HBOG-413	15-10-2012	CS Polana Canico	12/0573	F	42	Nao	Nao	Nao	Nao	1	5.4	2	46.3	292	16.6	25.4	652	Neg	Neg	Pos	ND
508	CSPC-097	24-09-2012	CS de Mavalane	12/1430	M	32	Nao	Nao	Nao	Nao	2	8.8	3	38.2	373	38	38	362	Neg	Neg	Pos	ND
480	CSPC-069	09-05-2012	CS de Mavalane	10/1438	F	29	Nao	Nao	Nao	Nao	1	6.7	2	30.3	317	57	47	532	Neg	Neg	Pos	ND
160	HBOG-156	30-07-2012	CS Polana Canico	10/2461	F	35	Nao	Nao	Nao	Nao	2	3.5	1	31.8	357	27.9	43.1	350	Neg	Neg	Pos	ND
27	HBOG-008	30-05-2012	CS Polana Canico	09/0399	M	53	Nao	Nao	Nao	Nao	1	3.3	1	34.5	202	20.3	26	658	Neg	Neg	Pos	ND
75	HBOG-071	20-06-2012	CS Polana Canico	12/1152	M	38	Nao	Nao	Nao	Nao	2	4.4	2	42.3	147	30.2	30.7	597	Neg	Neg	Pos	ND
525	CSPC-114	10-08-2012	CS de Mavalane	11/1490	F	55	Nao	Nao	Nao	Nao	1	3.4	2	44.3	218	20	27	414	Neg	Neg	Pos	ND
278	HBOG-281	09-04-2012	CS Polana Canico	12/1750	M	44	Nao	Nao	Nao	Nao	3	3.9	1	35.6	250	36.5	66.1	154	Neg	Neg	Pos	ND
460	CSPC-048	31-08-2012	CS de Mavalane	11/1197	F	29	Nao	Nao	Nao	Nao	1	4.4	2	42.4	212	26.09	22.37	294	Neg	Neg	Pos	ND
504	CSPC-093	14-09-2012	CS de Mavalane	12/1387	M	23	Nao	Nao	Nao	Nao	1	9	1	14.8	373				Neg	Neg	Pos	ND
63	HBOG-059	15-06-2012	CS Polana Canico	11/0773	F	44	Nao	Nao	Nao	Nao	2	3.7	1	34	177	4.2	14.3	589	Neg	Neg	Pos	ND
453	CSPC-041	30-08-2012	CS de Mavalane	12/1158	F	50	Nao	Nao	Nao	Nao	2	3	1	40.6	155	20.79	13.18	129	Neg	Neg	Pos	ND
283	HBOG-286	09-01-2016	CS Polana Canico	12/1644	F	32	Nao	Nao	Nao	Nao	3	2.4	1	33.4	223	70	86.9	45	Neg	Neg	Pos	ND
21	HBOG-014	31-05-2012	CS Polana Canico	12/0954	M	32	Nao	Nao	Nao	Nao	3	8.3	1	13.2	322	9.5	13.5	194	Neg	Neg	Pos	ND
173	HBOG-170	08-01-2012	CS Polana Canico	10/1726	F	50	Nao	Nao	Nao	Nao	1	4.2	2	51.5	291	21.4	30.6	497	Neg	Neg	Pos	ND
184	HBOG-181	08-07-2012	CS Polana Canico	12/0859	F	59	Nao	Nao	Nao	Nao	2	4.9	3	53	157	64.7	32.4	557	Neg	Neg	Pos	ND
225	HBOG-224	21-08-2012	CS Polana Canico	10/2211	F	49	Nao	Nao	Nao	Nao	1	8.4	4	41.8	298	76.4	60.5	667	Neg	Neg	Pos	ND
304	HBOG-308	09-11-2012	CS Polana Canico	12/1788	F		Nao	Nao	Nao	Nao	1	3.8	1	35.7	176	20.3	25.6	250	Neg	Neg	Pos	ND
400	HBOG-407	09-11-2012	CS Polana Canico	12/1917	F	49	Nao	Nao	Nao	Nao	1	4.5	3	57.4	281	27.3	45.6	612	Neg	Neg	Pos	ND
405	HBOG-412	10-12-2012	CS Polana Canico	12/1954	F	20	Nao	Nao	Nao	Nao	1	6.3	3	41.8	217	20	31.3	518	Neg	Neg	Pos	ND
519	CSPC-108	28-09-2012	CS de Mavalane	12/1455	M	32	Nao	Nao	Nao	Nao	3	5.3	1	23.1	287	27	67	115	Neg	Neg	Pos	ND
181	HBOG-178	24-10-2012	CS Polana Canico	12/1968	M	45	Nao	Nao	Nao	Nao	2	5.3	2	46.5	289	22.1	39.7	388	Neg	Neg	Pos	ND
217	HBOG-216	16-08-2012	CS Polana Canico	12/1604	M	27	Nao	Nao	Nao	Nao	3	5.52	3	62.5	215	17.7	24.8	558	Neg	Neg	Pos	ND
455	CSPC-043	30-08-2012	CS de Mavalane	12/1143	F	41	Nao	Nao	Nao	Nao	1	8.6	2	19	497	30.31	17.46	418	Neg	Neg	Pos	ND
265	HBOG-265	28-08-2012	CS Polana Canico	12/1706	F	23	Nao	Nao	Nao	Nao	3	3.1	1	20.2	263	14.1	26.9	65	Neg	Neg	Pos	ND
478	CSPC-067	09-05-2012	CS de Mavalane	12/1161	F	46	Nao	Nao	Nao	Nao	2	3.7	1	26.9	231	14	18	160	Neg	Neg	Pos	ND
391	HBOG-396	10-03-2012	CS Polana Canico	12/1923	F	18	Nao	Nao	Nao	Nao	1	7.7	4	44.9	277	18.5	30.3	1012	Neg	Neg	Pos	ND
331	HBOG-334	14-09-2012	CS Polana Canico	12/1805	F	19	Nao	Nao	Nao	Nao	1	9.6	3	28.4	259	8	23.1	674	Neg	Neg	Pos	ND
297	HBOG-301	09-06-2012	CS Polana Canico	12/1720	M	38	Nao	Nao	Nao	Nao	1	4.5	2	40.6	226	27.5	28.3	360	Neg	Neg	Pos	ND
413	CSPC-001	15-08-2012	CS de Mavalane	12/1137	M	29	Nao	Nao	Nao	Nao	2	5.1	2	47.3	187	28.21	29.48	58	Neg	Neg	Pos	ND
501	CSPC-090	14-09-2012	CS de Mavalane	12/1386	M	44	Nao	Nao	Nao	Nao	3	8.9	2	23.9	177	36	96	301	Neg	Neg	Pos	ND
340	HBOG-344	14-09-2012	CS Polana Canico	12/1847	F	18	Nao	Nao	Nao	Nao	2	5.3	2	33.4	261	24.2	29.1	412	Neg	Neg	Pos	ND
309	HBOG-313	09-11-2012	CS Polana Canico	12/1727	F	25	Nao	Nao	Nao	Nao	3	9.6	4	38.6	446	20.2	29.3	731	Neg	Neg	Pos	ND
34	HBOG-001	24-10-2012	CS Polana Canico	12/1986	F	21	Nao	Nao	Nao	Nao	1	5.7	3	54.9	168	13.15	18.61	292	Neg	Neg	Pos	ND
524	CSPC-113	10-08-2012	CS de Mavalane	11/1070	M	35	99				3	4.9	2	46.2	142	15	18	229	Neg	Neg	Pos	ND
39	HBOG-035	06-07-2012	CS Polana Canico	12/1040	F	25	Nao	Nao	Nao	Nao	3	5.9	3	46.8	384	27.3	38.5	437	Neg	Neg	Pos	ND
148	HBOG-145	25-07-2012	CS Polana Canico	12/1384	F	21	Nao	Nao	Nao	Nao	1	5.8	2	30.4	186	11.1	28.6	406	Neg	Neg	Pos	ND
226	HBOG-225	21-08-2012	CS Polana Canico	10/2296	F	45	Nao	Nao	Nao	Nao	3	3.3	2	57.2	194	17.6	40.5	279	Neg	Neg	Pos	ND
526	HBOG-126	18-07-2012	CS Polana Canico	12/1484	F	47	Nao	Nao	Nao	Nao	2	5.5	1	16.8	623	20.6	26.8	427	Neg	Neg	Pos	ND
417	CSPC-005	17-08-2012	CS de Mavalane	12/1259	F	42	Nao	Nao	Nao	Nao	1	7.9	0	5.3	166	11.96	8.45	181	Neg	Neg	Pos	ND
433	CSPC-021	23-08-2012	CS de Mavalane	12/0993	M	40	Nao	Nao	Nao	Nao	3	3.5	1	26.3	208	31.09	28.95	215	Neg	Neg	Pos	ND
6	HBOG-029	06-06-2012	CS Polana Canico	12/1141	F	23	Nao	Nao	Nao	Nao	1	6.8	1	17.4	294	16.3	24	483	Neg	Neg	Pos	ND
451	CSPC-039	29-08-2012	CS de Mavalane	12/1160	M	48	Nao	Nao	Nao	Nao	1	3	1	26.7	180	24.11	18.51	200	Neg	Neg	Pos	ND
17	HBOG-018	06-01-2012	CS Polana Canico	11/1875	F	30	Nao	Nao	Nao	Nao	2	5.5	3	57.7	240	19.9	26.4	935	Neg	Neg	Pos	ND
449	CSPC-037	28-08-2012	CS de Mavalane	12/1302	F	37	Nao	Nao	Nao	Nao	2	4.6	1	24.8	180	31.38	19.42	105	Neg	Neg	Pos	ND
426	CSPC-014	22-08-2012	CS de Mavalane	12/0922		30	Nao	Nao	Nao	Nao	1	6.8	3	47.6	215	22.95	16.09	860	Neg	Neg	Pos	ND
221	HBOG-220	20-08-2012	CS Polana Canico	10/1351	F	27	Nao	Nao	Nao	Nao	1	4.7	2	36.2	196	10.8	24.4	532	Neg	Neg	Pos	ND
420	CSPC-008	20-08-2012	CS de Mavalane	11/1586	M	50	Nao	Nao	Nao	Nao	2	5.5	3	52.7	253	26.25	45.53	238	Neg	Neg	Pos	ND
498	HBOG-087	09-12-2012	CS de Mavalane	12/1367	F	49	Nao	Nao	Nao	Nao	1	4.2	1	33.2	298	12	14	709	Neg	Neg	Pos	ND
78	HBOG-074	20-06-2012	CS Polana Canico	10/1050	F	25	Nao	Nao	Nao	Nao	1	3.1	2	55.5	270	40.1	45.3	705	Neg	Neg	Pos	ND
231	HBOG-230	22-08-2012	CS Polana Canico	10/0766	F	37	Nao	Nao	Nao	Nao	2	4.8	3	58.3	289	30.25	35.29	405	Neg	Neg	Pos	ND
360	HBOG-365	26-09-2012	CS Polana Canico	12/1906	F	45	Nao	Nao	Nao	Nao	1	3.3	1	32.8	330	10.1	31	167	Neg	Neg	Pos	ND
82	HBOG-078	26-06-2012	CS Polana Canico	12/1239	M	25	Nao	Nao	Nao	Nao	1	2.7	2	63.4	311	30.9	39.4	544	Neg	Neg	Pos	ND
346	HBOG-351	18-09-2012	CS Polana Canico	12/1769	F	32	Nao	Nao	Nao	Nao	3	5.4	3	48.3	421	19	31.9	556	Neg	Neg	Pos	ND
158	HBOG-154	27-07-2012	CS Polana Canico	11/0649	M	39	Nao	Nao	Nao	Nao	3	4.7	2	40.9	225	35	44.9	298	Neg	Neg	Pos	ND
115	HBOG-111	07-12-2012	CS Polana Canico	12/1364	F	36	Nao	Nao	Nao	Nao	3	9.7	4	40.8	663	20.1	23.8	768	Neg	Neg	Pos	ND
273	HBOG-276	29-08-2012	CS Polana Canico	12/1683	F	47	Nao	Nao	Nao	Nao	3	4.6	2	41.2	363	18	32	574	Neg	Neg	Pos	ND
442	CSPC-030	27-08-2012	CS de Mavalane	12/1020	F	22	Nao	Nao	Nao	Nao	1	5	2	29.6	241	27.62	30.08	457	Neg	Neg	Pos	ND
314	HBOG-318	09-12-2012	CS Polana Canico	12/1763	M	33	Nao	Nao	Nao	Nao	3	4	2	60	167	27.5	29.2	170	Neg	Neg	Pos	ND
444	CSPC-032	27-08-2012	CS de Mavalane	12/1281	F	46	Nao	Nao	Nao	Nao	2	3.6	2	45.2	241	38.4	33.62	294	Neg	Neg	Pos	ND
65	HBOG-061	15-06-2012	CS Polana Canico	12/1284	M	44	Nao	Nao	Nao	Nao	2	5	1	25.4	248	35.5	31.6	423	Neg	Neg	Pos	ND
240	HBOG-239	23-08-2012	CS Polana Canico	12/1640	M	30	Nao	Nao	Nao	Nao	1	5.9	3	44.3	84	78.5	129	271	Neg	Neg	Pos	ND
375	HBOG-380	28-09-2012	CS Polana Canico	12/0261	F	34	Nao	Nao	Nao	Nao	3	4.2	2	45.7	228	19.3	19.2	303	Neg	Neg	Pos	ND
438	CSPC-026	24-08-2012	CS de Mavalane	12/0959	M	28	Nao	Nao	Nao	Nao	99	2.9	1	35.2	100	9.71	6.76	224	Neg	Neg	Pos	ND
432	CPSC-020	23-08-2012	CS de Mavalane	12/1060	F	19	Nao	Nao	Nao	Nao	1	4.8	2	49.9	248	8.63	14.94	176	Neg	Neg	Pos	ND
280	HBOG-283	09-04-2012	CS Polana Canico	12/1781	M	40	Nao	Nao	Nao	Nao	1	3.2	2	54.1	72	12.4	29.4	296	Neg	Neg	Pos	ND
538	HBOG-401	10-05-2012	CS Polana Canico	11/2084	F	41	Nao	Nao	Nao	Nao	1	3.9	2	55.4	171	25.2	28.2	1177	Neg	Neg	Pos	ND
189	HBOG-186	26-10-2012	CS Polana Canico	09/0081	F	39	Nao	Nao	Nao	Nao	2	6.1	3	45.7	367	25.5	37	699	Neg	Neg	Pos	ND
248	HBOG-248	23-08-2012	CS Polana Canico	12/1710	M	56	Nao	Nao	Nao	Nao	1	3.6	2	54.1	212	40.5	45.1	351	Neg	Neg	Pos	ND
318	HBOG-321	09-12-2012	CS Polana Canico	12/0247	F	50	Nao	Nao	Nao	Nao	1	7.1	4	55	101	19.3	23.1	475	Neg	Neg	Pos	ND
230	HBOG-229	22-08-2012	CS Polana Canico	11/1249	F	29	Nao	Nao	Nao	Nao	1	5.6	2	40.2	224	44.41	75.31	329	Neg	Neg	Pos	ND
341	HBOG-346	18-10-2012	CS Polana Canico	12/2006	F	37	Nao	Nao	Nao	Nao	1	5.2	2	44.5	204	21.3	37.4	332	Neg	Neg	Pos	ND
239	HBOG-238	22-08-2012	CS Polana Canico	12/0965	F	27	Nao	Nao	Nao	Nao	3	5.1	2	48.1	165	15.3	25.4	343	Neg	Neg	Pos	ND
67	HBOG-063	18-06-2012	CS Polana Canico	11/0110	F	49	Nao	Nao	Nao	Nao	2	6.1	2	40.9	196	54.6	52.1	517	Neg	Neg	Pos	ND
242	HBOG-242	23-08-2012	CS Polana Canico	12/1736	F	28	Nao	Nao	Nao	Nao	3	4.3	2	42	415	64.1	43.8	134	Neg	Neg	Pos	ND
368	HBOG-373	27-09-2012	CS Polana Canico	12/1841	F	29	Nao	Nao	Nao	Nao	2	8.9	3	30.1	297	24.3	36	379	Neg	Neg	Pos	ND
372	HBOG-377	27-09-2012	CS Polana Canico	12/0631	F	45	Nao	Nao	Nao	Nao	1	5.7	2	31.3	264	14.7	24.4	474	Neg	Neg	Pos	ND
409	HBOG-416	29-10-2012	CS Polana Canico	12/1985	M	23	Nao	Nao	Nao	Nao	1	3.3	1	43.5	158	33.8	32.7	204	Neg	Neg	Pos	ND
411	HBOG-418	30-10-2012	CS Polana Canico	12/2029	M	39	Nao	Nao	Nao	Nao	1	9.1	3	34.3	220	51.63	51.16	209	Neg	Neg	Pos	ND
76	HBOG-072	20-06-2012	CS Polana Canico	12/1201	F	31	Nao	Nao	Nao	Nao	3	3.5	2	44.6	160	15.9	24.9	135	Neg	Neg	Pos	ND
534	CSPC-294	23-10-2012	CS Polana Canico	12/1953	F	43	Nao	Nao	Nao	Nao	2	7.7	2	26.3	241	16	10	219	Neg	Neg	Pos	ND
408	HBOG-415	16-10-2012	CS Polana Canico	12/1943	F	35	Nao	Nao	Nao	Nao	2	4	1	34.3	219	21	25.8	11	Neg	Neg	Pos	ND
153	HBOG-149	26-07-2012	CS Polana Canico	12/0623	F	50	Nao	Nao	Nao	Nao	1	4.1	1	29.1	176	15.6	21.2	418	Neg	Neg	Pos	ND
473	CSPC-062	09-04-2012	CS de Mavalane	11/0800	M	27	Nao	Nao	Nao	Nao	1	4.8	2	30.7	127	31.81	25.21	236	Neg	Neg	Pos	ND
151	HBOG-148	26-07-2012	CS Polana Canico	12/1412	F	26	Nao	Nao	Nao	Nao	1	5.2	2	45.9	406	16.5	21.6	708	Neg	Neg	Pos	ND
489	CSPC-078	09-06-2012	CS de Mavalane	11/0870	F	40	Nao	Nao	Nao	Nao		3.2	1	32.6	162	32.46	21.74	236	Neg	Neg	Pos	ND
203	HBOG-202	13-08-2012	CS Polana Canico	12/1647	F	27	Nao	Nao	Nao	Nao	3	4.9	2	46.4	280	56.8	37	720	Neg	Neg	Pos	ND
290	HBOG-293	09-05-2012	CS Polana Canico	12/1715	F	39	99				2	4.8	1	27.3	282	45.2	55.7	474	Neg	Neg	Pos	ND
484	CSPC-073	09-05-2012	CS de Mavalane	12/0535	F	34	Nao	Nao	Nao	Nao	1	4.7	2	31.7	202	50	38	333	Neg	Neg	Pos	ND
532	HBOG-272	29-08-2012	CS Polana Canico	12/1770	F	35	99				1	4.4	2	38.3	145		24.1	131	Neg	Neg	Pos	ND
119	HBOG-115	16-07-2012	CS Polana Canico	90/0797	F	29	Nao	Nao	Nao	Nao	2	5.3	3	53.4	421	13.4	15.6	585	Neg	Neg	Pos	ND
7	HBOG-028	06-06-2012	CS Polana Canico	12/1143	M	42	Nao	Nao	Nao	Nao	3	6.1	2	31.8	173	52.2	56.2	237	Neg	Neg	Pos	ND
165	HBOG-160	30-07-2012	CS Polana Canico	11/1288	F	47	Nao	Nao	Nao	Nao	1	3.6	2	44.7	294	32.5	32.9	368	Neg	Neg	Pos	ND
394	HBOG-399	10-03-2012	CS Polana Canico	12/1870	F	45	Nao	Nao	Nao	Nao	3	3.9	1	30.8	501	16.9	44.3	183	Neg	Neg	Pos	ND
83	HBOG-079	26-06-2012	CS Polana Canico	12/0321	F	38	Nao	Nao	Nao	Nao	1	2.7	2	61.6	247	44.3	46.7	368	Neg	Neg	Pos	ND
317	HBOG-320	09-12-2012	CS Polana Canico	12/1758	F	30	Nao	Nao	Nao	Nao	1	4	2	44.7	202	13.9	21.7	274	Neg	Neg	Pos	ND
390	HBOG-395	10-03-2012	CS Polana Canico	12/1854	M	30	Nao	Nao	Nao	Nao	1	7.3	2	29.8	219	26.5	39		Neg	Neg	Pos	ND
423	CSPC-011	21-08-2012	CS de Mavalane	11/1116	F	32	Nao	Nao	Nao	Nao	2	5	2	45.1	239	17.77	18.16	197	Neg	Neg	Pos	ND
40	HBOG-036	06-08-2012	CS Polana Canico	12/1053	M	42	Nao	Nao	Nao	Nao	3	3.5	1	30.4	147	17.1	18.8	118	Neg	Neg	Pos	ND
507	CSPC-096	14-09-2012	CS de Mavalane	12/1427	M	51	Nao	Nao	Nao	Nao	1	6.1	3	48.3	108	49	37	254	Neg	Neg	Pos	ND
98	HBOG-094	07-09-2012	CS Polana Canico	11/1958	F	29	Nao	Nao	Nao	Nao	1	5.6	2	35.4	293	19.3	31.5	398	Neg	Neg	Pos	ND
421	CSPC-009	21-08-2012	CS de Mavalane	12/0360	F	30	Nao	Nao	Nao	Nao	1	6.5	3	52.7	167	19.33	12.86	783	Neg	Neg	Pos	ND
359	HBOG-364	26-09-2012	CS Polana Canico	12/0176	F	36	Nao	Nao	Nao	Nao	1	5.1	3	60.2	167	1	75.1	556	Neg	Neg	Pos	ND
328	HBOG-331	13-09-2012	CS Polana Canico	11/0586	F	32	Nao	Nao	Nao	Nao	1	3.6	2	48.1	273	21.2	25.4	500	Neg	Neg	Pos	ND
462	CSPC-050	31-08-2012	CS de Mavalane		F	36	Nao	Nao	Nao	Nao	2	4.7	2	43.5	656	18.33	26.02	181	Neg	Neg	Pos	ND
219	HBOG-218	17-08-2012	CS Polana Canico	12/1560	M	60	Nao	Nao	Nao	Nao	2	2.4	0.5	19.9	746	39.6	40.2	28	Neg	Neg	Pos	ND
97	HBOG-093	07-09-2012	CS Polana Canico	11/1879	F	45	Nao	Nao	Nao	Nao	1	7.9	3	36.4	280	29	22.6	986	Neg	Neg	Pos	ND
100	HBOG-096	07-10-2012	CS Polana Canico	12/1354	M	53	Nao	Nao	Nao	Nao	2	6.6	2	25.6	462	34.1	32.2	202	Neg	Neg	Pos	ND
378	HBOG-383	28-09-2012	CS Polana Canico	12/0380	F	24	Nao	Nao	Nao	Nao	3	5.3	2	38.5	279	16.3	34.3	736	Neg	Neg	Pos	ND
529	HBOG-201	13-08-2012	CS Polana Canico	12/1439	F	38	Nao	Nao	Nao	Nao	2	4.3	1	27.3	141	76.1	88.8	35	Neg	Neg	Pos	ND
101	HBOG-097	07-10-2012	CS Polana Canico	12/1153	F	26	Nao	Nao	Nao	Nao	2	3.2	2	46.1	184	20.9	36.5	91	Neg	Neg	Pos	ND
305	HBOG-309	09-11-2012	CS Polana Canico	12/1789	F	35	Nao	Nao	Nao	Nao	1	3.6	2	46.3	244	21.5	23.4	365	Neg	Neg	Pos	ND
396	HBOG-402	10-05-2012	CS Polana Canico	11/2085	M	25	Nao	Nao	Nao	Nao	1	5.8	3	47.1	149	24.5	56.6	653	Neg	Neg	Pos	ND
11	HBOG-024	06-05-2012	CS Polana Canico	12/1023	F	38	Nao	Nao	Nao	Nao	1	1.7	0.4	25	136	38.9	56.3	56	Neg	Neg	Pos	ND
499	CSPC-088	09-12-2012	CS de Mavalane	12/1368	F	24	Nao	Nao	Nao	Nao	1	3.5	1	36.2	128	8	15	489	Neg	Neg	Pos	ND
384	HBOG-389	10-02-2012	CS Polana Canico	12/1835	M	42	Nao	Nao	Nao	Nao	1	6.3	3	48.7	260	53.3	47.2	180	Neg	Neg	Pos	ND
136	HBOG-133	23-07-2012	CS Polana Canico	12/0823	F	29	Nao	Nao	Nao	Nao	2	2.6	1	40.5	173	18.4	28.8	355	Neg	Neg	Pos	ND
416	CSPC-004	17-08-2012	CS de Mavalane	12/0542	F	46	Nao	Nao	Nao	Nao	4	4.1	2	40.5	277	17.67	10.7	233	Neg	Neg	Pos	ND
382	HBOG-387	10-02-2012	CS Polana Canico	12/1825	M	32	Nao	Nao	Nao	Nao	2	4.8	2	49.2	273	21.7	36.7	181	Neg	Neg	Pos	ND
516	CSPC-105	28-09-2012	CS de Mavalane	12/1443	M	28	Nao	Nao	Nao	Nao	3	2.7	1	24.9	194	40	66	60	Neg	Neg	Pos	ND
364	HBOG-369	26-09-2012	CS Polana Canico	11/1952	M	40	Nao	Nao	Nao	Nao	2	3.9	2	46.4	164	28.1	48.1	451	Neg	Neg	Pos	ND
215	HBOG-214	15-08-2012	CS Polana Canico	12/1602	M	38	Nao	Nao	Nao	Nao	2	5.3	2	32.4	353	24.7	38.1	64	Neg	Neg	Pos	ND
300	HBOG-304	09-10-2012	CS Polana Canico	12/1704	F	19	Nao	Nao	Nao	Nao	1	4.5	2	41.4	296	15	25.4	341	Neg	Neg	Pos	ND
459	CSPC-047	30-08-2012	CS de Mavalane	12/1170	M	40	Nao	Nao	Nao	Nao	2	3.8	1	28.8	145	20.31	14.79	228	Neg	Neg	Pos	ND
170	HBOG-166	31-07-2012	CS Polana Canico	12/1575	F	24	Nao	Nao	Nao	Nao	2	3.5	2	69.6	254	7.5	22.2	776	Neg	Neg	Pos	ND
330	HBOG-333	13-09-2012	CS Polana Canico	12/1816	F	42	Nao	Nao	Nao	Nao	1	4.2	2	42.2	223	21.5	31.5	175	Neg	Neg	Pos	ND
99	HBOG-095	07-09-2012	CS Polana Canico	10/1199	M	32	Nao	Nao	Nao	Nao	1	5.5	3	62	179	25.4	39.8	451	Neg	Neg	Pos	ND
104	HBOG-100	07-10-2012	CS Polana Canico	12/1353	F	22	Nao	Nao	Nao	Nao	3	5.5	2	45.7	444	11	17.5	72	Neg	Neg	Pos	ND
251	HBOG-252	23-08-2012	CS Polana Canico	12/0063	F	26	Nao	Nao	Nao	Nao	1	5	1	24.9	329	15.1	32	387	Neg	Neg	Pos	ND
103	HBOG-099	07-10-2012	CS Polana Canico	12/1350	F	29	Nao	Nao	Nao	Nao	1	5.6	2	44.6	234	14.3	23	459	Neg	Neg	Pos	ND
351	HBOG-356	19-09-2012	CS Polana Canico	12/1880	M	45	Nao	Nao	Nao	Nao	3	2.8	1	40	325	14.5	47	122	Neg	Neg	Pos	ND
28	HBOG-007	30-05-2012	CS Polana Canico	10/1297	F	29	Nao	Nao	Nao	Nao	1	3.5	2	54.7	300	31.3	44.9	601	Neg	Neg	Pos	ND
	ND	not detected
	NT	not tested
	99	information not avaiable
	F	female
	M	male
	Nao	no
	Neg	negative
	Pos	positive
